# Supplementary material for: Tunable and parabolic piezoelectricity in hafnia under epitaxial strain
Source: Nat Commun. 2024 Jan 9;15:394. doi: 10.1038/s41467-023-44207-w (PMC10776838; doi:10.1038/s41467-023-44207-w)
Supplement: Supplementary file 4 — Source Data [file 41467_2023_44207_MOESM4_ESM.zip]

Archive with 6 entries (5 files):
- Source_data/Source_data_Fig.2.xlsx
- Source_data/Source_data_Fig.3.xlsx
- Source_data/Source_data_Fig.4.xlsx
- Source_data/Source_data_Fig.5.xlsx
- Source_data/Source_data_Fig.6.xlsx
- Source_data/
