# Supplementary material for: Tunable and parabolic piezoelectricity in hafnia under epitaxial strain
Source: Nat Commun. 2024 Jan 9;15:394. doi: 10.1038/s41467-023-44207-w (PMC10776838; doi:10.1038/s41467-023-44207-w)
Supplement: Supplementary file 4 — Source Data [file 41467_2023_44207_MOESM4_ESM.zip › Source_data/Source_data_Fig.2.xlsx]

## Sheet: Sheet1
（a)	Epitaxial strain	E (Pca21-like)	E (Pmn21-like)	E (P42/nmc-like-t)	E (P42/nmc-like-m)
	-0.04478	182.503	-	-	57.1575
	-0.0398	141.021	-	-	63.5241
	-0.03483	105.315	-	-	71.281
	-0.02985	75.2106	-	-	80.0657
	-0.02488	50.4893	-	88.4834	88.4834
	-0.0199	30.8938	-	83.9205	-
	-0.01493	16.2855	-	78.6317	-
	-0.00995	6.43479	-	74.8756	-
	-0.00498	1.06963	-	73.1376	-
	-1.22744e-16	0	-	73.5199	-
	0.00498	2.97031	-	76.0886	-
	0.00995	9.76792	80.7907	80.7937	-
	0.01493	20.0575	87.1561	87.5715	-
	0.0199	33.5726	91.3826	96.3207	-
	0.02488	49.9765	96.8213	106.945	-
	0.02985	68.8306	104.065	119.328	-
	0.03483	89.5113	113.199	133.29	-
	0.0398	110.861	124.26	148.739	-
	0.04129	116.878	127.935	153.646	-
	0.04478	-	137.118	165.543	-
(b)	Out-of-plane strain	P (μC/cm2)
	-0.01	31.973
	-0.008	31.957
	-0.006	31.94
	-0.004	31.914
	-0.002	31.885
	0	31.858
	0.002	31.835
	0.004	31.803
	0.006	31.76
	0.008	31.717
	0.01	31.671
(c)	Epitaxial strain	e33 (C/m2)	B333 (C/m2)
	-0.02985	-0.71005	-9.01148
	-0.02488	-0.57705	-7.66318
	-0.0199	-0.48695	-6.01982
	-0.01493	-0.40682	-6.95804
	-0.00995	-0.31973	-6.0373
	-0.00498	-0.23582	-6.42192
	-1.22744e-16	-0.14918	-7.91376
	0.00498	-0.06395	-7.81468
	0.00995	0.02855	-9.35898
	0.01493	0.13705	-12.2902
	0.0199	0.28032	-16.2063
	0.02488	0.46545	-19.9767
	0.02985	0.85255	-46.2555
	0.03483	1.78432	-151.544
(d)	Epitaxial strain	O1	O2	O3	O4	Total
	-0.02985	0.282	0.0920743	0.0189061	-0.101	0.292
	-0.02488	0.251	0.0755317	0.00980171	-0.0859031	0.25
	-0.0199	0.22	0.0603669	0.00152601	-0.0709998	0.211
	-0.01493	0.198	0.0503263	-0.00572081	-0.0593535	0.183
	-0.00995	0.171	0.0388966	-0.0146551	-0.0465198	0.149
	-0.00498	0.148	0.0294022	-0.023916	-0.0353428	0.118
	-1.22744e-16	0.126	0.0218332	-0.0318136	-0.024549	0.0919042
	0.00498	0.103	0.0139293	-0.0402567	-0.0137102	0.062928
	0.00995	0.0768752	0.00611192	-0.0487668	-0.00301447	0.0312059
	0.01493	0.0484644	-0.0015521	-0.0580938	0.00779812	-0.00338339
	0.0199	0.0142593	-0.00898701	-0.0684187	0.0197864	-0.0433601
	0.02488	-0.0342876	-0.0179468	-0.0798988	0.0335562	-0.098577
	0.02985	-0.0947858	-0.0276564	-0.0933429	0.0495439	-0.166
	0.03483	-0.241	-0.0469804	-0.123	0.0775688	-0.333
