# Supplementary material for: Tunable and parabolic piezoelectricity in hafnia under epitaxial strain
Source: Nat Commun. 2024 Jan 9;15:394. doi: 10.1038/s41467-023-44207-w (PMC10776838; doi:10.1038/s41467-023-44207-w)
Supplement: Supplementary file 4 — Source Data [file 41467_2023_44207_MOESM4_ESM.zip › Source_data/Source_data_Fig.3.xlsx]

## Sheet: Sheet1
(a) Epitaxial strain = -3%
Out-of-plane strain	P (μC/cm2)	O1	O2	O3	O4	Total	θ (°)
-0.02	38.483	-0.538	-0.169	-0.0174307	0.163	-0.561	-2.42106
-0.018	38.376	-0.49	-0.155	-0.0182025	0.15	-0.513	-2.32551
-0.016	38.243	-0.434	-0.137	-0.0157869	0.135	-0.453	-2.21171
-0.014	38.123	-0.381	-0.121	-0.0150505	0.12	-0.397	-2.10517
-0.012	37.997	-0.327	-0.103	-0.0137006	0.104	-0.34	-1.99707
-0.01	37.869	-0.276	-0.0879903	-0.0118279	0.0887263	-0.287	-1.89618
-0.008	37.746	-0.223	-0.0713706	-0.0101738	0.0724915	-0.232	-1.79287
-0.006	37.622	-0.171	-0.0548894	-0.00826874	0.0564311	-0.178	-1.69302
-0.004	37.487	-0.114	-0.0366688	-0.00580136	0.0378558	-0.118	-1.58344
-0.002	37.359	-0.0612386	-0.0199632	-0.00375961	0.020759	-0.0642025	-1.4854
0	37.207	0	0	0	0	0	-1.3687
0.002	37.089	0.050457	0.0151685	0.00222057	-0.0177877	0.0500583	-1.27937
0.004	36.945	0.107	0.0335928	0.00537794	-0.0377672	0.108	-1.17708
0.006	36.805	0.163	0.0512977	0.00881998	-0.0579098	0.165	-1.07884
0.008	36.646	0.221	0.0713505	0.014299	-0.0787427	0.228	-0.97557
0.01	36.481	0.282	0.0920743	0.0189061	-0.101	0.292	-0.86898
0.012	36.325	0.341	0.112	0.0235	-0.124	0.352	-0.77094
0.014	36.149	0.407	0.134	0.0291587	-0.148	0.422	-0.66192
0.016	35.97	0.475	0.16	0.0355893	-0.176	0.494	-0.54903
0.018	35.784	0.539	0.182	0.04184	-0.201	0.561	-0.44974
0.02	35.599	0.606	0.206	0.0476805	-0.229	0.631	-0.34686
(b) Epitaxial strain = 0.9%
Out-of-plane strain	P (μC/cm2)	O1	O2	O3	O4	Total	θ (°)
-0.02	29.768	-0.123	-0.0182451	0.127	-0.0258967	-0.0400699	0.61869
-0.018	29.804	-0.113	-0.01596	0.112	-0.0211105	-0.037925	0.63513
-0.016	29.849	-0.106	-0.0152722	0.0972038	-0.0163213	-0.0406845	0.64365
-0.014	29.868	-0.0930132	-0.0124728	0.0841881	-0.0131595	-0.0344574	0.66746
-0.012	29.888	-0.0800251	-0.00975211	0.0710748	-0.00983825	-0.0285406	0.69088
-0.01	29.912	-0.0688617	-0.0085261	0.0578723	-0.00733843	-0.0268539	0.70929
-0.008	29.927	-0.0564242	-0.00691463	0.045464	-0.00508399	-0.0229588	0.72998
-0.006	29.947	-0.0439073	-0.00501654	0.0331065	-0.00297434	-0.0187917	0.75023
-0.004	29.951	-0.028608	-0.003095	0.0222951	-0.00165018	-0.0110581	0.77653
-0.002	29.956	-0.0127624	-0.000903028	0.0113274	-0.00128239	-0.00362041	0.8051
0	29.967	0	0	0	0	0	0.82518
0.002	29.97	0.0143067	0.00239822	-0.0106486	-0.000229086	0.00582727	0.84795
0.004	29.969	0.0297744	0.00343453	-0.0208408	-0.000616584	0.0117515	0.8737
0.006	29.956	0.048135	0.00646769	-0.029363	-0.00235813	0.0228816	0.90517
0.008	29.947	0.0645299	0.00708618	-0.0381931	-0.0034856	0.0299374	0.93149
0.01	29.924	0.0841672	0.00970197	-0.046335	-0.00638793	0.0411463	0.96512
0.012	29.903	0.103	0.011024	-0.0540947	-0.00898858	0.0504945	0.99516
0.014	29.875	0.122	0.012652	-0.0615027	-0.0123031	0.0604976	1.02587
0.016	29.846	0.139	0.0131518	-0.0690475	-0.0155629	0.0674646	1.05188
0.018	29.81	0.156	0.0132283	-0.076113	-0.0193752	0.0740992	1.07857
0.02	29.772	0.176	0.0141072	-0.082547	-0.0239884	0.0831995	1.10809
(c) Epitaxial strain = 3.0%
Out-of-plane strain	P (μC/cm2)	O1	O2	O3	O4	Total	θ (°)
-0.02	20.927	0.567	0.1	0.292	-0.186	0.773	4.49825
-0.018	21.374	0.468	0.084692	0.253	-0.159	0.647	4.28524
-0.016	21.788	0.378	0.070434	0.216	-0.133	0.531	4.08907
-0.014	22.108	0.312	0.0594214	0.184	-0.112	0.443	3.94676
-0.012	22.434	0.243	0.0475314	0.151	-0.0915448	0.35	3.79861
-0.01	22.691	0.192	0.0385367	0.123	-0.0732985	0.28	3.68821
-0.008	22.942	0.142	0.0295212	0.0954509	-0.0559101	0.211	3.57989
-0.006	23.162	0.0989401	0.0213436	0.0699455	-0.0403294	0.15	3.48863
-0.004	23.369	0.0595243	0.0130313	0.0445183	-0.0251837	0.0918901	3.40397
-0.002	23.546	0.0261471	0.00601095	0.0208994	-0.0119308	0.0411266	3.33237
0	23.695	0	0	0	0	0	3.27718
0.002	23.825	-0.0210217	-0.00523011	-0.0198956	0.0106781	-0.0354693	3.23354
0.004	23.945	-0.04188	-0.0110007	-0.0391718	0.0219816	-0.0700709	3.1907
0.006	24.068	-0.0613815	-0.0167239	-0.0579275	0.0317192	-0.104	3.15068
0.008	24.172	-0.0788499	-0.0221898	-0.0759924	0.0409098	-0.136	3.11466
0.01	24.268	-0.0947858	-0.0276564	-0.0933429	0.0495439	-0.166	3.0823
0.012	24.355	-0.109	-0.0331895	-0.11	0.057614	-0.195	3.05353
0.014	24.431	-0.121	-0.0387292	-0.126	0.0647231	-0.221	3.02886
0.016	24.497	-0.131	-0.0438103	-0.141	0.0709971	-0.245	3.00808
0.018	24.535	-0.136	-0.0476292	-0.155	0.0759215	-0.263	3.00059
0.02	24.57	-0.141	-0.0519339	-0.168	0.0798824	-0.281	2.99371
