# Supplementary material for: Tunable and parabolic piezoelectricity in hafnia under epitaxial strain
Source: Nat Commun. 2024 Jan 9;15:394. doi: 10.1038/s41467-023-44207-w (PMC10776838; doi:10.1038/s41467-023-44207-w)
Supplement: Supplementary file 4 — Source Data [file 41467_2023_44207_MOESM4_ESM.zip › Source_data/Source_data_Fig.4.xlsx]

## Sheet: c
LSAT		STO		LAO
2θ (deg.)	Intensity (a.u.)	2θ (deg.)	Intensity (a.u.)	2θ (deg.)	Intensity (a.u.)
25	9.70785	20	8	25	19
25.02	19.4157	20.02	8	25.02	19
25.04	16.1797	20.04	6	25.04	17
25.06	16.1797	20.06	6	25.06	18
25.08	11.8651	20.08	11	25.08	16
25.1	10.7865	20.1	7	25.1	21
25.12	10.7865	20.12	11	25.12	16
25.14	10.7865	20.14	6	25.14	20
25.16	14.0224	20.16	15	25.16	24
25.18	18.3371	20.18	8	25.18	27
25.2	6.4719	20.2	10	25.2	17
25.22	15.1011	20.22	9	25.22	27
25.24	9.70785	20.24	5	25.24	16
25.26	3.23595	20.26	6	25.26	13
25.28	20.4944	20.28	8	25.28	16
25.3	11.8651	20.3	8	25.3	18
25.32	21.573	20.32	5	25.32	21
25.34	15.1011	20.34	7	25.34	15
25.36	11.8651	20.36	10	25.36	21
25.38	12.9438	20.38	10	25.38	20
25.4	12.9438	20.4	5	25.4	29
25.42	17.2584	20.42	9	25.42	23
25.44	9.70785	20.44	15	25.44	21
25.46	10.7865	20.46	7	25.46	22
25.48	4.3146	20.48	12	25.48	14
25.5	8.6292	20.5	6	25.5	19
25.52	10.7865	20.52	7	25.52	15
25.54	11.8651	20.54	8	25.54	15
25.56	9.70785	20.56	5	25.56	21
25.58	11.8651	20.58	18	25.58	17
25.6	18.3371	20.6	10	25.6	18
25.62	7.55055	20.62	3	25.62	13
25.64	11.8651	20.64	7	25.64	24
25.66	9.70785	20.66	5	25.66	23
25.68	11.8651	20.68	7	25.68	24
25.7	8.6292	20.7	8	25.7	22
25.72	12.9438	20.72	8	25.72	21
25.74	12.9438	20.74	13	25.74	21
25.76	8.6292	20.76	7	25.76	15
25.78	10.7865	20.78	8	25.78	30
25.8	9.70785	20.8	13	25.8	26
25.82	20.4944	20.82	12	25.82	9
25.84	14.0224	20.84	10	25.84	17
25.86	8.6292	20.86	6	25.86	27
25.88	12.9438	20.88	9	25.88	24
25.9	6.4719	20.9	6	25.9	22
25.92	10.7865	20.92	7	25.92	19
25.94	5.39325	20.94	10	25.94	19
25.96	16.1797	20.96	9	25.96	22
25.98	11.8651	20.98	7	25.98	22
26	10.7865	21	10	26	17
26.02	12.9438	21.02	5	26.02	16
26.04	18.3371	21.04	6	26.04	20
26.06	18.3371	21.06	3	26.06	17
26.08	11.8651	21.08	10	26.08	19
26.1	10.7865	21.1	14	26.1	21
26.12	9.70785	21.12	7	26.12	23
26.14	12.9438	21.14	5	26.14	18
26.16	5.39325	21.16	7	26.16	18
26.18	9.70785	21.18	10	26.18	15
26.2	9.70785	21.2	6	26.2	20
26.22	16.1797	21.22	6	26.22	22
26.24	9.70785	21.24	10	26.24	24
26.26	16.1797	21.26	9	26.26	21
26.28	15.1011	21.28	5	26.28	21
26.3	11.8651	21.3	8	26.3	24
26.32	11.8651	21.32	5	26.32	14
26.34	16.1797	21.34	8	26.34	25
26.36	15.1011	21.36	8	26.36	20
26.38	7.55055	21.38	9	26.38	18
26.4	10.7865	21.4	4	26.4	24
26.42	11.8651	21.42	18	26.42	17
26.44	11.8651	21.44	10	26.44	17
26.46	15.1011	21.46	9	26.46	16
26.48	19.4157	21.48	6	26.48	13
26.5	11.8651	21.5	5	26.5	22
26.52	19.4157	21.52	9	26.52	23
26.54	11.8651	21.54	9	26.54	25
26.56	12.9438	21.56	10	26.56	25
26.58	12.9438	21.58	9	26.58	20
26.6	12.9438	21.6	11	26.6	17
26.62	9.70785	21.62	9	26.62	15
26.64	10.7865	21.64	6	26.64	22
26.66	8.6292	21.66	5	26.66	15
26.68	14.0224	21.68	9	26.68	30
26.7	14.0224	21.7	4	26.7	18
26.72	11.8651	21.72	7	26.72	24
26.74	14.0224	21.74	4	26.74	25
26.76	9.70785	21.76	12	26.76	13
26.78	10.7865	21.78	8	26.78	23
26.8	10.7865	21.8	15	26.8	15
26.82	21.573	21.82	3	26.82	18
26.84	10.7865	21.84	5	26.84	18
26.86	10.7865	21.86	4	26.86	18
26.88	11.8651	21.88	8	26.88	12
26.9	14.0224	21.9	5	26.9	9
26.92	15.1011	21.92	7	26.92	8
26.94	12.9438	21.94	10	26.94	21
26.96	9.70785	21.96	13	26.96	17
26.98	15.1011	21.98	6	26.98	20
27	15.1011	22	8	27	20
27.02	15.1011	22.02	6	27.02	26
27.04	18.3371	22.04	12	27.04	16
27.06	5.39325	22.06	11	27.06	18
27.08	9.70785	22.08	6	27.08	19
27.1	7.55055	22.1	12	27.1	22
27.12	11.8651	22.12	4	27.12	19
27.14	12.9438	22.14	8	27.14	19
27.16	17.2584	22.16	10	27.16	16
27.18	6.4719	22.18	9	27.18	20
27.2	10.7865	22.2	13	27.2	21
27.22	10.7865	22.22	18	27.22	15
27.24	6.4719	22.24	14	27.24	19
27.26	18.3371	22.26	1	27.26	18
27.28	18.3371	22.28	9	27.28	16
27.3	5.39325	22.3	17	27.3	23
27.32	14.0224	22.32	7	27.32	20
27.34	3.23595	22.34	6	27.34	11
27.36	18.3371	22.36	9	27.36	23
27.38	10.7865	22.38	5	27.38	12
27.4	6.4719	22.4	6	27.4	20
27.42	6.4719	22.42	15	27.42	25
27.44	10.7865	22.44	7	27.44	23
27.46	14.0224	22.46	13	27.46	20
27.48	14.0224	22.48	6	27.48	19
27.5	10.7865	22.5	11	27.5	26
27.52	12.9438	22.52	10	27.52	21
27.54	12.9438	22.54	11	27.54	22
27.56	19.4157	22.56	11	27.56	20
27.58	11.8651	22.58	12	27.58	22
27.6	9.70785	22.6	14	27.6	18
27.62	18.3371	22.62	5	27.62	19
27.64	12.9438	22.64	11	27.64	21
27.66	30.2022	22.66	10	27.66	18
27.68	14.0224	22.68	12	27.68	17
27.7	12.9438	22.7	9	27.7	20
27.72	20.4944	22.72	8	27.72	18
27.74	22.6517	22.74	10	27.74	10
27.76	16.1797	22.76	10	27.76	12
27.78	21.573	22.78	6	27.78	15
27.8	21.573	22.8	5	27.8	22
27.82	17.2584	22.82	9	27.82	27
27.84	15.1011	22.84	7	27.84	25
27.86	11.8651	22.86	13	27.86	28
27.88	16.1797	22.88	6	27.88	18
27.9	12.9438	22.9	6	27.9	21
27.92	22.6517	22.92	6	27.92	19
27.94	20.4944	22.94	2	27.94	22
27.96	16.1797	22.96	12	27.96	11
27.98	10.7865	22.98	9	27.98	28
28	14.0224	23	11	28	16
28.02	11.8651	23.02	8	28.02	24
28.04	12.9438	23.04	11	28.04	23
28.06	9.70785	23.06	7	28.06	17
28.08	15.1011	23.08	6	28.08	31
28.1	16.1797	23.1	9	28.1	17
28.12	17.2584	23.12	8	28.12	21
28.14	12.9438	23.14	11	28.14	23
28.16	12.9438	23.16	8	28.16	24
28.18	15.1011	23.18	9	28.18	19
28.2	8.6292	23.2	15	28.2	32
28.22	12.9438	23.22	10	28.22	28
28.24	16.1797	23.24	9	28.24	27
28.26	21.573	23.26	7	28.26	35
28.28	15.1011	23.28	7	28.28	20
28.3	24.8089	23.3	4	28.3	23
28.32	18.3371	23.32	6	28.32	31
28.34	15.1011	23.34	6	28.34	27
28.36	26.9662	23.36	10	28.36	30
28.38	25.8876	23.38	12	28.38	24
28.4	25.8876	23.4	13	28.4	30
28.42	20.4944	23.42	9	28.42	28
28.44	21.573	23.44	7	28.44	25
28.46	36.6741	23.46	13	28.46	25
28.48	37.7527	23.48	10	28.48	29
28.5	26.9662	23.5	6	28.5	33
28.52	44.2246	23.52	6	28.52	31
28.54	34.5168	23.54	13	28.54	16
28.56	50.6966	23.56	10	28.56	29
28.58	53.9325	23.58	10	28.58	25
28.6	64.719	23.6	5	28.6	24
28.62	55.0112	23.62	9	28.62	28
28.64	60.4044	23.64	6	28.64	27
28.66	46.382	23.66	11	28.66	23
28.68	48.5393	23.68	6	28.68	23
28.7	65.7977	23.7	10	28.7	23
28.72	65.7977	23.72	10	28.72	35
28.74	62.5617	23.74	10	28.74	28
28.76	56.0898	23.76	12	28.76	22
28.78	65.7977	23.78	9	28.78	23
28.8	60.4044	23.8	9	28.8	21
28.82	59.3257	23.82	7	28.82	28
28.84	47.4606	23.84	8	28.84	28
28.86	53.9325	23.86	5	28.86	34
28.88	51.7752	23.88	9	28.88	27
28.9	58.2471	23.9	9	28.9	23
28.92	48.5393	23.92	14	28.92	28
28.94	59.3257	23.94	5	28.94	35
28.96	43.146	23.96	8	28.96	21
28.98	39.91	23.98	13	28.98	24
29	46.382	24	9	29	17
29.02	59.3257	24.02	9	29.02	20
29.04	47.4606	24.04	5	29.04	29
29.06	36.6741	24.06	9	29.06	24
29.08	38.8314	24.08	5	29.08	30
29.1	25.8876	24.1	15	29.1	23
29.12	19.4157	24.12	12	29.12	30
29.14	26.9662	24.14	15	29.14	27
29.16	15.1011	24.16	6	29.16	30
29.18	22.6517	24.18	8	29.18	27
29.2	24.8089	24.2	12	29.2	25
29.22	17.2584	24.22	8	29.22	21
29.24	26.9662	24.24	6	29.24	27
29.26	33.4382	24.26	7	29.26	39
29.28	34.5168	24.28	9	29.28	33
29.3	34.5168	24.3	7	29.3	33
29.32	36.6741	24.32	8	29.32	39
29.34	36.6741	24.34	8	29.34	36
29.36	55.0112	24.36	10	29.36	36
29.38	71.1909	24.38	9	29.38	37
29.4	77.6628	24.4	11	29.4	43
29.42	117.573	24.42	12	29.42	55
29.44	132.674	24.44	13	29.44	45
29.46	127.281	24.46	13	29.46	42
29.48	212.494	24.48	6	29.48	52
29.5	234.067	24.5	12	29.5	53
29.52	261.033	24.52	16	29.52	63
29.54	297.707	24.54	11	29.54	71
29.56	372.134	24.56	6	29.56	69
29.58	380.763	24.58	9	29.58	68
29.6	429.303	24.6	7	29.6	85
29.62	472.449	24.62	6	29.62	80
29.64	563.055	24.64	4	29.64	87
29.66	524.224	24.66	2	29.66	104
29.68	608.359	24.68	12	29.68	92
29.7	635.325	24.7	7	29.7	87
29.72	640.718	24.72	8	29.72	131
29.74	729.167	24.74	11	29.74	110
29.76	777.707	24.76	6	29.76	126
29.78	804.673	24.78	10	29.78	115
29.8	828.403	24.8	5	29.8	148
29.82	913.617	24.82	8	29.82	154
29.84	1018.25	24.84	7	29.84	127
29.86	1052.76	24.86	10	29.86	148
29.88	1074.34	24.88	5	29.88	137
29.9	1224.27	24.9	3	29.9	158
29.92	1243.68	24.92	8	29.92	161
29.94	1340.76	24.94	9	29.94	173
29.96	1386.07	24.96	7	29.96	174
29.98	1533.84	24.98	6	29.98	195
30	1511.19	25	10	30	203
30.02	1556.49	25.02	10	30.02	196
30.04	1560.81	25.04	10	30.04	219
30.06	1565.12	25.06	10	30.06	213
30.08	1566.2	25.08	10	30.08	209
30.1	1668.67	25.1	7	30.1	232
30.12	1661.12	25.12	6	30.12	222
30.14	1637.39	25.14	9	30.14	222
30.16	1661.12	25.16	9	30.16	261
30.18	1607.19	25.18	7	30.18	264
30.2	1699.95	25.2	9	30.2	250
30.22	1710.74	25.22	7	30.22	245
30.24	1766.83	25.24	15	30.24	283
30.26	1787.32	25.26	10	30.26	288
30.28	1771.14	25.28	6	30.28	317
30.3	1840.18	25.3	6	30.3	259
30.32	1884.4	25.32	5	30.32	306
30.34	1855.28	25.34	9	30.34	275
30.36	1811.05	25.36	11	30.36	257
30.38	1765.75	25.38	10	30.38	242
30.4	1737.71	25.4	8	30.4	267
30.42	1679.46	25.42	8	30.42	283
30.44	1602.87	25.44	16	30.44	276
30.46	1562.96	25.46	4	30.46	276
30.48	1490.69	25.48	8	30.48	254
30.5	1483.14	25.5	4	30.5	250
30.52	1387.14	25.52	8	30.52	247
30.54	1197.3	25.54	8	30.54	267
30.56	1202.69	25.56	4	30.56	241
30.58	1239.37	25.58	6	30.58	260
30.6	1178.96	25.6	11	30.6	252
30.62	1175.73	25.62	9	30.62	217
30.64	1144.45	25.64	13	30.64	230
30.66	1070.02	25.66	8	30.66	241
30.68	1002.07	25.68	10	30.68	279
30.7	978.336	25.7	5	30.7	201
30.72	893.122	25.72	10	30.72	227
30.74	872.628	25.74	9	30.74	246
30.76	810.066	25.76	9	30.76	216
30.78	677.392	25.78	9	30.78	213
30.8	641.797	25.8	12	30.8	216
30.82	600.808	25.82	9	30.82	216
30.84	522.067	25.84	6	30.84	192
30.86	407.73	25.86	8	30.86	189
30.88	366.741	25.88	10	30.88	196
30.9	371.056	25.9	9	30.9	176
30.92	316.044	25.92	9	30.92	121
30.94	244.854	25.94	12	30.94	122
30.96	210.337	25.96	14	30.96	116
30.98	170.427	25.98	11	30.98	113
31	155.326	26	9	31	112
31.02	127.281	26.02	5	31.02	108
31.04	122.966	26.04	11	31.04	95
31.06	106.786	26.06	9	31.06	115
31.08	129.438	26.08	6	31.08	91
31.1	111.101	26.1	13	31.1	108
31.12	63.6403	26.12	10	31.12	111
31.14	76.5841	26.14	6	31.14	106
31.16	80.8988	26.16	5	31.16	119
31.18	84.1347	26.18	9	31.18	106
31.2	94.9212	26.2	9	31.2	119
31.22	89.528	26.22	8	31.22	102
31.24	79.8201	26.24	8	31.24	104
31.26	77.6628	26.26	6	31.26	97
31.28	92.7639	26.28	10	31.28	136
31.3	92.7639	26.3	3	31.3	133
31.32	114.337	26.32	7	31.32	107
31.34	105.708	26.34	8	31.34	94
31.36	98.1572	26.36	6	31.36	83
31.38	97.0785	26.38	7	31.38	99
31.4	111.101	26.4	10	31.4	100
31.42	108.944	26.42	10	31.42	84
31.44	108.944	26.44	6	31.44	90
31.46	118.651	26.46	10	31.46	79
31.48	124.045	26.48	7	31.48	94
31.5	132.674	26.5	13	31.5	112
31.52	132.674	26.52	8	31.52	95
31.54	194.157	26.54	9	31.54	93
31.56	222.202	26.56	7	31.56	85
31.58	255.64	26.58	4	31.58	108
31.6	313.887	26.6	9	31.6	105
31.62	334.382	26.62	8	31.62	112
31.64	367.82	26.64	5	31.64	146
31.66	383.999	26.66	9	31.66	146
31.68	433.617	26.68	5	31.68	185
31.7	421.752	26.7	9	31.7	216
31.72	412.044	26.72	5	31.72	251
31.74	394.786	26.74	12	31.74	304
31.76	367.82	26.76	10	31.76	368
31.78	307.415	26.78	10	31.78	429
31.8	269.663	26.8	9	31.8	537
31.82	234.067	26.82	11	31.82	627
31.84	199.55	26.84	14	31.84	664
31.86	139.146	26.86	7	31.86	783
31.88	116.494	26.88	8	31.88	914
31.9	98.1572	26.9	7	31.9	1110
31.92	103.55	26.92	8	31.92	1110
31.94	107.865	26.94	9	31.94	1210
31.96	147.775	26.96	9	31.96	1344
31.98	223.281	26.98	9	31.98	1399
32	291.236	27	7	32	1530
32.02	401.258	27.02	2	32.02	1604
32.04	540.404	27.04	8	32.04	1594
32.06	746.426	27.06	9	32.06	1732
32.08	903.909	27.08	6	32.08	1686
32.1	1181.12	27.1	11	32.1	1805
32.12	1440	27.12	9	32.12	1742
32.14	1844.49	27.14	4	32.14	1753
32.16	2260.85	27.16	7	32.16	1704
32.18	2739.77	27.18	10	32.18	1701
32.2	3259.68	27.2	11	32.2	1647
32.22	3630.74	27.22	10	32.22	1647
32.24	4372.85	27.24	3	32.24	1538
32.26	4845.3	27.26	7	32.26	1461
32.28	5304.8	27.28	10	32.28	1446
32.3	5985.43	27.3	14	32.3	1322
32.32	6401.79	27.32	9	32.32	1271
32.34	6721.07	27.34	13	32.34	1145
32.36	7250.69	27.36	9	32.36	1098
32.38	7775.99	27.38	5	32.38	1010
32.4	7884.93	27.4	7	32.4	877
32.42	8025.16	27.42	8	32.42	855
32.44	8233.34	27.44	17	32.44	742
32.46	8519.18	27.46	8	32.46	657
32.48	8581.74	27.48	11	32.48	602
32.5	8670.19	27.5	4	32.5	476
32.52	8492.21	27.52	12	32.52	391
32.54	8673.42	27.54	9	32.54	364
32.56	8925.83	27.56	8	32.56	295
32.58	9427.4	27.58	11	32.58	239
32.6	10086.5	27.6	10	32.6	204
32.62	11503.8	27.62	13	32.62	165
32.64	13965.3	27.64	9	32.64	119
32.66	20298	27.66	7	32.66	137
32.68	41737.3	27.68	11	32.68	101
32.7	454067	27.7	12	32.7	93
32.72	1920650	27.72	11	32.72	109
32.74	1154940	27.74	8	32.74	122
32.76	103513	27.76	6	32.76	121
32.78	18838.6	27.78	11	32.78	164
32.8	10169.5	27.8	11	32.8	150
32.82	7129.88	27.82	10	32.82	181
32.84	4700.76	27.84	13	32.84	210
32.86	2881.07	27.86	11	32.86	212
32.88	1861.75	27.88	5	32.88	233
32.9	1305.17	27.9	11	32.9	251
32.92	1033.35	27.92	10	32.92	268
32.94	690.336	27.94	7	32.94	272
32.96	399.101	27.96	18	32.96	272
32.98	300.943	27.98	15	32.98	273
33	199.55	28	10	33	292
33.02	136.989	28.02	12	33.02	282
33.04	107.865	28.04	12	33.04	337
33.06	72.2695	28.06	14	33.06	310
33.08	74.4269	28.08	6	33.08	357
33.1	67.9549	28.1	15	33.1	370
33.12	81.9774	28.12	17	33.12	363
33.14	111.101	28.14	21	33.14	421
33.16	110.022	28.16	11	33.16	463
33.18	119.73	28.18	18	33.18	551
33.2	104.629	28.2	12	33.2	611
33.22	106.786	28.22	19	33.22	713
33.24	113.258	28.24	15	33.24	881
33.26	117.573	28.26	13	33.26	1150
33.28	113.258	28.28	12	33.28	1490
33.3	106.786	28.3	13	33.3	2027
33.32	84.1347	28.32	12	33.32	3015
33.34	76.5841	28.34	13	33.34	4575
33.36	64.719	28.36	22	33.36	7707
33.38	56.0898	28.38	18	33.38	22435
33.4	37.7527	28.4	15	33.4	207066
33.42	48.5393	28.42	10	33.42	273666
33.44	33.4382	28.44	15	33.44	391551
33.46	29.1236	28.46	14	33.46	1295460
33.48	19.4157	28.48	18	33.48	670061
33.5	17.2584	28.5	9	33.5	69908
33.52	14.0224	28.52	18	33.52	16698
33.54	18.3371	28.54	17	33.54	9890
33.56	11.8651	28.56	22	33.56	5855
33.58	14.0224	28.58	22	33.58	3206
33.6	17.2584	28.6	22	33.6	1996
33.62	15.1011	28.62	20	33.62	1251
33.64	23.7303	28.64	30	33.64	885
33.66	31.2809	28.66	32	33.66	650
33.68	24.8089	28.68	19	33.68	476
33.7	25.8876	28.7	22	33.7	377
33.72	26.9662	28.72	22	33.72	280
33.74	32.3595	28.74	20	33.74	238
33.76	21.573	28.76	20	33.76	218
33.78	15.1011	28.78	14	33.78	175
33.8	20.4944	28.8	14	33.8	147
33.82	10.7865	28.82	16	33.82	150
33.84	24.8089	28.84	19	33.84	124
33.86	18.3371	28.86	19	33.86	94
33.88	15.1011	28.88	24	33.88	95
33.9	14.0224	28.9	7	33.9	106
33.92	8.6292	28.92	14	33.92	78
33.94	10.7865	28.94	11	33.94	89
33.96	10.7865	28.96	17	33.96	74
33.98	12.9438	28.98	11	33.98	64
34	9.70785	29	13	34	76
34.02	9.70785	29.02	15	34.02	52
34.04	8.6292	29.04	13	34.04	62
34.06	11.8651	29.06	15	34.06	56
34.08	11.8651	29.08	15	34.08	48
34.1	15.1011	29.1	12	34.1	52
34.12	16.1797	29.12	12	34.12	48
34.14	14.0224	29.14	10	34.14	50
34.16	14.0224	29.16	19	34.16	51
34.18	12.9438	29.18	27	34.18	40
34.2	18.3371	29.2	19	34.2	33
34.22	16.1797	29.22	22	34.22	44
34.24	12.9438	29.24	28	34.24	43
34.26	18.3371	29.26	28	34.26	37
34.28	10.7865	29.28	24	34.28	30
34.3	7.55055	29.3	36	34.3	35
34.32	10.7865	29.32	47	34.32	28
34.34	7.55055	29.34	32	34.34	26
34.36	15.1011	29.36	42	34.36	26
34.38	12.9438	29.38	44	34.38	26
34.4	6.4719	29.4	38	34.4	30
34.42	6.4719	29.42	47	34.42	18
34.44	6.4719	29.44	48	34.44	16
34.46	4.3146	29.46	66	34.46	22
34.48	8.6292	29.48	64	34.48	23
34.5	6.4719	29.5	71	34.5	20
34.52	9.70785	29.52	83	34.52	12
34.54	5.39325	29.54	90	34.54	13
34.56	10.7865	29.56	93	34.56	17
34.58	9.70785	29.58	109	34.58	10
34.6	6.4719	29.6	110	34.6	19
34.62	4.3146	29.62	112	34.62	17
34.64	6.4719	29.64	135	34.64	10
34.66	15.1011	29.66	120	34.66	23
34.68	14.0224	29.68	161	34.68	11
34.7	6.4719	29.7	149	34.7	13
34.72	17.2584	29.72	157	34.72	11
34.74	4.3146	29.74	167	34.74	10
34.76	12.9438	29.76	151	34.76	15
34.78	19.4157	29.78	176	34.78	14
34.8	8.6292	29.8	189	34.8	16
34.82	11.8651	29.82	222	34.82	14
34.84	3.23595	29.84	215	34.84	12
34.86	6.4719	29.86	244	34.86	19
34.88	4.3146	29.88	245	34.88	18
34.9	5.39325	29.9	230	34.9	13
34.92	8.6292	29.92	257	34.92	14
34.94	7.55055	29.94	256	34.94	10
34.96	8.6292	29.96	282	34.96	15
34.98	8.6292	29.98	267	34.98	23
35	5.39325	30	310	35	14
35.02	4.3146	30.02	285	35.02	17
35.04	10.7865	30.04	267	35.04	16
35.06	8.6292	30.06	308	35.06	12
35.08	9.70785	30.08	300	35.08	10
35.1	10.7865	30.1	310	35.1	12
35.12	8.6292	30.12	295	35.12	15
35.14	7.55055	30.14	282	35.14	13
35.16	10.7865	30.16	314	35.16	19
35.18	6.4719	30.18	275	35.18	16
35.2	6.4719	30.2	313	35.2	16
35.22	3.23595	30.22	283	35.22	19
35.24	6.4719	30.24	333	35.24	9
35.26	10.7865	30.26	308	35.26	15
35.28	5.39325	30.28	329	35.28	12
35.3	5.39325	30.3	324	35.3	9
35.32	7.55055	30.32	340	35.32	22
35.34	7.55055	30.34	335	35.34	16
35.36	5.39325	30.36	319	35.36	19
35.38	6.4719	30.38	310	35.38	10
35.4	12.9438	30.4	286	35.4	20
35.42	6.4719	30.42	268	35.42	17
35.44	5.39325	30.44	283	35.44	17
35.46	7.55055	30.46	277	35.46	19
35.48	3.23595	30.48	289	35.48	12
35.5	9.70785	30.5	229	35.5	17
35.52	8.6292	30.52	229	35.52	25
35.54	7.55055	30.54	197	35.54	11
35.56	10.7865	30.56	201	35.56	13
35.58	6.4719	30.58	194	35.58	15
35.6	2.1573	30.6	183	35.6	16
35.62	4.3146	30.62	161	35.62	11
35.64	9.70785	30.64	160	35.64	20
35.66	3.23595	30.66	182	35.66	16
35.68	7.55055	30.68	168	35.68	18
35.7	5.39325	30.7	171	35.7	14
35.72	5.39325	30.72	156	35.72	11
35.74	6.4719	30.74	148	35.74	14
35.76	2.1573	30.76	128	35.76	19
35.78	7.55055	30.78	109	35.78	12
35.8	5.39325	30.8	110	35.8	10
35.82	10.7865	30.82	75	35.82	9
35.84	3.23595	30.84	86	35.84	16
35.86	5.39325	30.86	74	35.86	16
35.88	1.07865	30.88	80	35.88	7
35.9	8.6292	30.9	59	35.9	14
35.92	6.4719	30.92	63	35.92	12
35.94	5.39325	30.94	55	35.94	9
35.96	3.23595	30.96	47	35.96	10
35.98	5.39325	30.98	36	35.98	7
36	8.6292	31	25	36	12
36.02	3.23595	31.02	31	36.02	12
36.04	5.39325	31.04	31	36.04	10
36.06	7.55055	31.06	27	36.06	10
36.08	6.4719	31.08	34	36.08	15
36.1	9.70785	31.1	23	36.1	16
36.12	12.9438	31.12	26	36.12	11
36.14	7.55055	31.14	27	36.14	9
36.16	5.39325	31.16	33	36.16	13
36.18	7.55055	31.18	30	36.18	8
36.2	6.4719	31.2	20	36.2	10
36.22	6.4719	31.22	33	36.22	14
36.24	10.7865	31.24	25	36.24	16
36.26	6.4719	31.26	29	36.26	14
36.28	3.23595	31.28	32	36.28	10
36.3	8.6292	31.3	22	36.3	12
36.32	8.6292	31.32	27	36.32	12
36.34	4.3146	31.34	35	36.34	11
36.36	3.23595	31.36	31	36.36	7
36.38	5.39325	31.38	44	36.38	9
36.4	5.39325	31.4	38	36.4	7
36.42	6.4719	31.42	36	36.42	9
36.44	4.3146	31.44	47	36.44	12
36.46	7.55055	31.46	38	36.46	15
36.48	1.07865	31.48	56	36.48	10
36.5	8.6292	31.5	51	36.5	9
36.52	0	31.52	37	36.52	11
36.54	8.6292	31.54	41	36.54	3
36.56	4.3146	31.56	46	36.56	7
36.58	7.55055	31.58	52	36.58	7
36.6	5.39325	31.6	59	36.6	15
36.62	5.39325	31.62	75	36.62	8
36.64	4.3146	31.64	57	36.64	8
36.66	9.70785	31.66	62	36.66	17
36.68	3.23595	31.68	67	36.68	10
36.7	4.3146	31.7	77	36.7	7
36.72	7.55055	31.72	61	36.72	14
36.74	3.23595	31.74	60	36.74	14
36.76	7.55055	31.76	73	36.76	12
36.78	10.7865	31.78	71	36.78	17
36.8	4.3146	31.8	73	36.8	12
36.82	7.55055	31.82	49	36.82	10
36.84	4.3146	31.84	59	36.84	8
36.86	5.39325	31.86	67	36.86	10
36.88	9.70785	31.88	41	36.88	6
36.9	4.3146	31.9	37	36.9	10
36.92	5.39325	31.92	33	36.92	11
36.94	6.4719	31.94	27	36.94	11
36.96	3.23595	31.96	28	36.96	9
36.98	2.1573	31.98	16	36.98	9
37	4.3146	32	24	37	14
37.02	3.23595	32.02	34	37.02	10
37.04	10.7865	32.04	48	37.04	20
37.06	6.4719	32.06	65	37.06	7
37.08	5.39325	32.08	78	37.08	3
37.1	3.23595	32.1	87	37.1	6
37.12	5.39325	32.12	131	37.12	11
37.14	3.23595	32.14	179	37.14	10
37.16	10.7865	32.16	263	37.16	16
37.18	0	32.18	329	37.18	13
37.2	6.4719	32.2	491	37.2	7
37.22	2.1573	32.22	702	37.22	15
37.24	6.4719	32.24	1753	37.24	17
37.26	5.39325	32.26	4903	37.26	6
37.28	5.39325	32.28	21699	37.28	10
37.3	4.3146	32.3	74183	37.3	7
37.32	5.39325	32.32	122807	37.32	9
37.34	4.3146	32.34	168036	37.34	14
37.36	4.3146	32.36	338453	37.36	12
37.38	2.1573	32.38	645778	37.38	14
37.4	7.55055	32.4	278900	37.4	9
37.42	9.70785	32.42	53415	37.42	7
37.44	4.3146	32.44	21830	37.44	14
37.46	6.4719	32.46	11058	37.46	11
37.48	4.3146	32.48	7795	37.48	8
37.5	6.4719	32.5	5713	37.5	9
37.52	5.39325	32.52	4705	37.52	15
37.54	4.3146	32.54	4189	37.54	4
37.56	7.55055	32.56	3929	37.56	8
37.58	6.4719	32.58	3736	37.58	12
37.6	14.0224	32.6	3552	37.6	9
37.62	4.3146	32.62	3410	37.62	17
37.64	4.3146	32.64	3446	37.64	16
37.66	2.1573	32.66	3287	37.66	10
37.68	8.6292	32.68	3087	37.68	16
37.7	6.4719	32.7	2937	37.7	15
37.72	5.39325	32.72	2848	37.72	11
37.74	8.6292	32.74	2625	37.74	13
37.76	5.39325	32.76	2412	37.76	11
37.78	5.39325	32.78	2375	37.78	5
37.8	4.3146	32.8	2257	37.8	9
37.82	5.39325	32.82	1902	37.82	11
37.84	4.3146	32.84	1702	37.84	13
37.86	9.70785	32.86	1570	37.86	9
37.88	7.55055	32.88	1313	37.88	17
37.9	9.70785	32.9	1219	37.9	15
37.92	7.55055	32.92	976	37.92	6
37.94	4.3146	32.94	882	37.94	9
37.96	9.70785	32.96	779	37.96	16
37.98	5.39325	32.98	543	37.98	10
38	6.4719	33	467	38	14
38.02	4.3146	33.02	324	38.02	8
38.04	3.23595	33.04	292	38.04	14
38.06	6.4719	33.06	206	38.06	6
38.08	4.3146	33.08	166	38.08	10
38.1	7.55055	33.1	106	38.1	10
38.12	7.55055	33.12	54	38.12	11
38.14	2.1573	33.14	39	38.14	11
38.16	5.39325	33.16	29	38.16	6
38.18	7.55055	33.18	26	38.18	6
38.2	3.23595	33.2	22	38.2	9
38.22	3.23595	33.22	23	38.22	4
38.24	2.1573	33.24	34	38.24	7
38.26	7.55055	33.26	42	38.26	9
38.28	5.39325	33.28	54	38.28	15
38.3	3.23595	33.3	47	38.3	12
38.32	5.39325	33.32	52	38.32	9
38.34	7.55055	33.34	56	38.34	7
38.36	7.55055	33.36	63	38.36	10
38.38	5.39325	33.38	44	38.38	14
38.4	5.39325	33.4	56	38.4	17
38.42	4.3146	33.42	59	38.42	7
38.44	7.55055	33.44	51	38.44	11
38.46	4.3146	33.46	45	38.46	10
38.48	3.23595	33.48	34	38.48	9
38.5	8.6292	33.5	30	38.5	8
38.52	5.39325	33.52	24	38.52	10
38.54	6.4719	33.54	25	38.54	7
38.56	4.3146	33.56	21	38.56	17
38.58	4.3146	33.58	13	38.58	9
38.6	4.3146	33.6	13	38.6	12
38.62	7.55055	33.62	11	38.62	8
38.64	10.7865	33.64	8	38.64	10
38.66	8.6292	33.66	7	38.66	9
38.68	4.3146	33.68	13	38.68	13
38.7	2.1573	33.7	7	38.7	5
38.72	2.1573	33.72	12	38.72	4
38.74	5.39325	33.74	9	38.74	10
38.76	3.23595	33.76	10	38.76	4
38.78	2.1573	33.78	12	38.78	5
38.8	2.1573	33.8	13	38.8	10
38.82	1.07865	33.82	20	38.82	8
38.84	4.3146	33.84	31	38.84	9
38.86	9.70785	33.86	14	38.86	13
38.88	5.39325	33.88	24	38.88	21
38.9	6.4719	33.9	23	38.9	14
38.92	3.23595	33.92	15	38.92	7
38.94	3.23595	33.94	12	38.94	7
38.96	5.39325	33.96	17	38.96	7
38.98	7.55055	33.98	9	38.98	6
39	2.1573	34	16	39	9
39.02	3.23595	34.02	14	39.02	10
39.04	5.39325	34.04	13	39.04	7
39.06	5.39325	34.06	7	39.06	9
39.08	2.1573	34.08	2	39.08	6
39.1	3.23595	34.1	4	39.1	5
39.12	6.4719	34.12	8	39.12	15
39.14	6.4719	34.14	4	39.14	5
39.16	5.39325	34.16	5	39.16	13
39.18	8.6292	34.18	10	39.18	11
39.2	3.23595	34.2	7	39.2	7
39.22	2.1573	34.22	8	39.22	12
39.24	6.4719	34.24	9	39.24	13
39.26	8.6292	34.26	11	39.26	10
39.28	3.23595	34.28	18	39.28	7
39.3	11.8651	34.3	14	39.3	10
39.32	4.3146	34.32	13	39.32	12
39.34	6.4719	34.34	12	39.34	10
39.36	6.4719	34.36	9	39.36	7
39.38	4.3146	34.38	13	39.38	13
39.4	7.55055	34.4	15	39.4	5
39.42	7.55055	34.42	9	39.42	9
39.44	4.3146	34.44	10	39.44	11
39.46	4.3146	34.46	6	39.46	8
39.48	4.3146	34.48	5	39.48	6
39.5	4.3146	34.5	7	39.5	6
39.52	4.3146	34.52	5	39.52	9
39.54	3.23595	34.54	7	39.54	12
39.56	3.23595	34.56	11	39.56	12
39.58	9.70785	34.58	5	39.58	10
39.6	2.1573	34.6	6	39.6	11
39.62	6.4719	34.62	5	39.62	-9999
39.64	5.39325	34.64	5	39.64	-9999
39.66	5.39325	34.66	6	39.66	-9999
39.68	5.39325	34.68	6	39.68	-9999
39.7	3.23595	34.7	8	39.7	-9999
39.72	7.55055	34.72	5	39.72	-9999
39.74	6.4719	34.74	7	39.74	-9999
39.76	3.23595	34.76	4	39.76	-9999
39.78	5.39325	34.78	6	39.78	-9999
39.8	3.23595	34.8	7	39.8	-9999
39.82	1.07865	34.82	4	39.82	-9999
39.84	2.1573	34.84	9	39.84	-9999
39.86	10.7865	34.86	9	39.86	-9999
39.88	4.3146	34.88	10	39.88	-9999
39.9	4.3146	34.9	4	39.9	-9999
39.92	5.39325	34.92	7	39.92	-9999
39.94	1.07865	34.94	7	39.94	-9999
39.96	9.70785	34.96	9	39.96	-9999
39.98	4.3146	34.98	5	39.98	-9999
40	9.70785	35	6	40	-9999
		35.02	3
		35.04	4
		35.06	7
		35.08	7
		35.1	6
		35.12	7
		35.14	7
		35.16	7
		35.18	3
		35.2	5
		35.22	5
		35.24	11
		35.26	3
		35.28	6
		35.3	4
		35.32	6
		35.34	3
		35.36	6
		35.38	4
		35.4	9
		35.42	6
		35.44	9
		35.46	7
		35.48	4
		35.5	7
		35.52	2
		35.54	3
		35.56	7
		35.58	8
		35.6	3
		35.62	5
		35.64	3
		35.66	3
		35.68	8
		35.7	6
		35.72	9
		35.74	2
		35.76	8
		35.78	6
		35.8	12
		35.82	8
		35.84	10
		35.86	1
		35.88	6
		35.9	7
		35.92	2
		35.94	6
		35.96	0
		35.98	13
		36	6
		36.02	8
		36.04	6
		36.06	6
		36.08	7
		36.1	5
		36.12	9
		36.14	7
		36.16	1
		36.18	4
		36.2	3
		36.22	4
		36.24	5
		36.26	9
		36.28	3
		36.3	7
		36.32	6
		36.34	8
		36.36	9
		36.38	5
		36.4	8
		36.42	2
		36.44	4
		36.46	6
		36.48	4
		36.5	2
		36.52	3
		36.54	7
		36.56	3
		36.58	6
		36.6	5
		36.62	2
		36.64	3
		36.66	3
		36.68	5
		36.7	4
		36.72	3
		36.74	2
		36.76	3
		36.78	5
		36.8	7
		36.82	6
		36.84	1
		36.86	4
		36.88	5
		36.9	4
		36.92	6
		36.94	3
		36.96	4
		36.98	6
		37	1
		37.02	6
		37.04	5
		37.06	8
		37.08	8
		37.1	5
		37.12	2
		37.14	5
		37.16	3
		37.18	4
		37.2	7
		37.22	1
		37.24	4
		37.26	6
		37.28	2
		37.3	3
		37.32	5
		37.34	7
		37.36	7
		37.38	3
		37.4	3
		37.42	4
		37.44	4
		37.46	3
		37.48	5
		37.5	6
		37.52	2
		37.54	3
		37.56	4
		37.58	7
		37.6	5
		37.62	5
		37.64	5
		37.66	6
		37.68	5
		37.7	4
		37.72	6
		37.74	3
		37.76	1
		37.78	5
		37.8	2
		37.82	8
		37.84	1
		37.86	6
		37.88	6
		37.9	6
		37.92	5
		37.94	2
		37.96	2
		37.98	5
		38	2
		38.02	3
		38.04	7
		38.06	2
		38.08	4
		38.1	5
		38.12	2
		38.14	3
		38.16	2
		38.18	5
		38.2	4
		38.22	5
		38.24	4
		38.26	4
		38.28	4
		38.3	4
		38.32	4
		38.34	3
		38.36	2
		38.38	3
		38.4	2
		38.42	3
		38.44	1
		38.46	4
		38.48	4
		38.5	6
		38.52	4
		38.54	3
		38.56	2
		38.58	2
		38.6	3
		38.62	1
		38.64	5
		38.66	6
		38.68	6
		38.7	6
		38.72	5
		38.74	5
		38.76	7
		38.78	5
		38.8	4
		38.82	4
		38.84	8
		38.86	2
		38.88	6
		38.9	1
		38.92	3
		38.94	4
		38.96	4
		38.98	5
		39	2
		39.02	4
		39.04	3
		39.06	3
		39.08	3
		39.1	5
		39.12	2
		39.14	4
		39.16	7
		39.18	2
		39.2	5
		39.22	4
		39.24	2
		39.26	7
		39.28	3
		39.3	7
		39.32	4
		39.34	3
		39.36	7
		39.38	5
		39.4	4
		39.42	7
		39.44	6
		39.46	4
		39.48	4
		39.5	1
		39.52	4
		39.54	5
		39.56	4
		39.58	7
		39.6	9
		39.62	6
		39.64	3
		39.66	6
		39.68	0
		39.7	1
		39.72	2
		39.74	3
		39.76	3
		39.78	3
		39.8	2
		39.82	5
		39.84	2
		39.86	5
		39.88	4
		39.9	6
		39.92	3
		39.94	4
		39.96	6
		39.98	3
		40	3
		40.02	1
		40.04	3
		40.06	2
		40.08	3
		40.1	4
		40.12	7
		40.14	5
		40.16	3
		40.18	2
		40.2	1
		40.22	7
		40.24	4
		40.26	1
		40.28	2
		40.3	7
		40.32	2
		40.34	4
		40.36	5
		40.38	3
		40.4	6
		40.42	4
		40.44	7
		40.46	2
		40.48	3
		40.5	7
		40.52	5
		40.54	4
		40.56	2
		40.58	3
		40.6	3
		40.62	4
		40.64	6
		40.66	5
		40.68	1
		40.7	3
		40.72	3
		40.74	2
		40.76	5
		40.78	1
		40.8	4
		40.82	5
		40.84	4
		40.86	6
		40.88	2
		40.9	2
		40.92	3
		40.94	5
		40.96	7
		40.98	5
		41	4
		41.02	2
		41.04	2
		41.06	2
		41.08	9
		41.1	5
		41.12	2
		41.14	4
		41.16	5
		41.18	5
		41.2	2
		41.22	3
		41.24	3
		41.26	4
		41.28	4
		41.3	2
		41.32	1
		41.34	6
		41.36	7
		41.38	4
		41.4	3
		41.42	5
		41.44	8
		41.46	5
		41.48	5
		41.5	7
		41.52	4
		41.54	4
		41.56	6
		41.58	5
		41.6	4
		41.62	2
		41.64	5
		41.66	4
		41.68	2
		41.7	6
		41.72	3
		41.74	5
		41.76	7
		41.78	5
		41.8	3
		41.82	2
		41.84	3
		41.86	4
		41.88	4
		41.9	8
		41.92	3
		41.94	3
		41.96	5
		41.98	3
		42	8
		42.02	6
		42.04	7
		42.06	5
		42.08	8
		42.1	8
		42.12	2
		42.14	1
		42.16	5
		42.18	2
		42.2	4
		42.22	2
		42.24	2
		42.26	5
		42.28	4
		42.3	6
		42.32	1
		42.34	3
		42.36	3
		42.38	3
		42.4	9
		42.42	3
		42.44	6
		42.46	2
		42.48	5
		42.5	3
		42.52	1
		42.54	7
		42.56	2
		42.58	5
		42.6	1
		42.62	5
		42.64	4
		42.66	4
		42.68	6
		42.7	4
		42.72	3
		42.74	5
		42.76	2
		42.78	4
		42.8	6
		42.82	5
		42.84	5
		42.86	4
		42.88	1
		42.9	3
		42.92	3
		42.94	4
		42.96	2
		42.98	5
		43	7
		43.02	2
		43.04	7
		43.06	2
		43.08	4
		43.1	3
		43.12	1
		43.14	2
		43.16	1
		43.18	5
		43.2	5
		43.22	4
		43.24	3
		43.26	2
		43.28	3
		43.3	4
		43.32	8
		43.34	1
		43.36	4
		43.38	4
		43.4	3
		43.42	4
		43.44	4
		43.46	1
		43.48	3
		43.5	4
		43.52	2
		43.54	8
		43.56	7
		43.58	1
		43.6	2
		43.62	2
		43.64	6
		43.66	5
		43.68	2
		43.7	2
		43.72	1
		43.74	3
		43.76	4
		43.78	2
		43.8	4
		43.82	6
		43.84	4
		43.86	3
		43.88	4
		43.9	0
		43.92	4
		43.94	3
		43.96	5
		43.98	2
		44	6
		44.02	3
		44.04	3
		44.06	4
		44.08	3
		44.1	3
		44.12	1
		44.14	5
		44.16	4
		44.18	0
		44.2	6
		44.22	4
		44.24	3
		44.26	3
		44.28	5
		44.3	2
		44.32	2
		44.34	5
		44.36	1
		44.38	3
		44.4	7
		44.42	0
		44.44	2
		44.46	5
		44.48	8
		44.5	8
		44.52	5
		44.54	3
		44.56	2
		44.58	3
		44.6	4
		44.62	3
		44.64	4
		44.66	5
		44.68	8
		44.7	4
		44.72	3
		44.74	2
		44.76	6
		44.78	1
		44.8	4
		44.82	4
		44.84	3
		44.86	4
		44.88	4
		44.9	7
		44.92	3
		44.94	7
		44.96	3
		44.98	5
		45	3
		45.02	2
		45.04	7
		45.06	2
		45.08	5
		45.1	2
		45.12	2
		45.14	7
		45.16	5
		45.18	4
		45.2	2
		45.22	2
		45.24	1
		45.26	3
		45.28	8
		45.3	3
		45.32	5
		45.34	4
		45.36	3
		45.38	5
		45.4	7
		45.42	4
		45.44	3
		45.46	1
		45.48	1
		45.5	4
		45.52	7
		45.54	2
		45.56	5
		45.58	1
		45.6	3
		45.62	6
		45.64	0
		45.66	3
		45.68	6
		45.7	4
		45.72	3
		45.74	2
		45.76	4
		45.78	0
		45.8	5
		45.82	4
		45.84	4
		45.86	0
		45.88	4
		45.9	6
		45.92	4
		45.94	4
		45.96	5
		45.98	3
		46	6
		46.02	4
		46.04	6
		46.06	3
		46.08	5
		46.1	5
		46.12	7
		46.14	3
		46.16	4
		46.18	3
		46.2	2
		46.22	2
		46.24	4
		46.26	5
		46.28	4
		46.3	4
		46.32	3
		46.34	3
		46.36	0
		46.38	3
		46.4	6
		46.42	4
		46.44	3
		46.46	2
		46.48	3
		46.5	3
		46.52	4
		46.54	4
		46.56	3
		46.58	2
		46.6	3
		46.62	5
		46.64	1
		46.66	5
		46.68	6
		46.7	3
		46.72	5
		46.74	5
		46.76	3
		46.78	3
		46.8	2
		46.82	4
		46.84	3
		46.86	2
		46.88	7
		46.9	3
		46.92	3
		46.94	5
		46.96	3
		46.98	2
		47	3
		47.02	3
		47.04	5
		47.06	3
		47.08	4
		47.1	4
		47.12	6
		47.14	5
		47.16	1
		47.18	2
		47.2	4
		47.22	3
		47.24	5
		47.26	2
		47.28	2
		47.3	6
		47.32	2
		47.34	8
		47.36	3
		47.38	1
		47.4	3
		47.42	5
		47.44	2
		47.46	4
		47.48	3
		47.5	9
		47.52	8
		47.54	3
		47.56	3
		47.58	5
		47.6	8
		47.62	6
		47.64	6
		47.66	7
		47.68	2
		47.7	3
		47.72	5
		47.74	3
		47.76	3
		47.78	2
		47.8	1
		47.82	0
		47.84	1
		47.86	2
		47.88	5
		47.9	3
		47.92	4
		47.94	3
		47.96	5
		47.98	8
		48	6
		48.02	7
		48.04	1
		48.06	5
		48.08	3
		48.1	2
		48.12	6
		48.14	6
		48.16	4
		48.18	2
		48.2	6
		48.22	9
		48.24	4
		48.26	7
		48.28	3
		48.3	4
		48.32	1
		48.34	2
		48.36	2
		48.38	6
		48.4	2
		48.42	3
		48.44	1
		48.46	4
		48.48	3
		48.5	3
		48.52	5
		48.54	5
		48.56	7
		48.58	4
		48.6	2
		48.62	6
		48.64	7
		48.66	12
		48.68	4
		48.7	3
		48.72	1
		48.74	6
		48.76	3
		48.78	6
		48.8	8
		48.82	8
		48.84	1
		48.86	3
		48.88	2
		48.9	2
		48.92	4
		48.94	2
		48.96	4
		48.98	3
		49	7
		49.02	5
		49.04	4
		49.06	7
		49.08	4
		49.1	2
		49.12	3
		49.14	2
		49.16	1
		49.18	3
		49.2	4
		49.22	4
		49.24	1
		49.26	3
		49.28	6
		49.3	3
		49.32	5
		49.34	5
		49.36	2
		49.38	2
		49.4	3
		49.42	4
		49.44	3
		49.46	4
		49.48	4
		49.5	2
		49.52	2
		49.54	8
		49.56	4
		49.58	5
		49.6	0
		49.62	5
		49.64	5
		49.66	1
		49.68	0
		49.7	2
		49.72	1
		49.74	5
		49.76	2
		49.78	6
		49.8	8
		49.82	2
		49.84	1
		49.86	4
		49.88	2
		49.9	6
		49.92	4
		49.94	3
		49.96	6
		49.98	4
		50	2
		50.02	3
		50.04	3
		50.06	3
		50.08	2
		50.1	4
		50.12	3
		50.14	4
		50.16	5
		50.18	5
		50.2	2
		50.22	6
		50.24	4
		50.26	4
		50.28	2
		50.3	4
		50.32	2
		50.34	2
		50.36	4
		50.38	5
		50.4	3
		50.42	1
		50.44	2
		50.46	3
		50.48	2
		50.5	2
		50.52	4
		50.54	3
		50.56	3
		50.58	2
		50.6	4
		50.62	3
		50.64	3
		50.66	6
		50.68	3
		50.7	2
		50.72	7
		50.74	3
		50.76	4
		50.78	2
		50.8	5
		50.82	1
		50.84	6
		50.86	3
		50.88	2
		50.9	5
		50.92	3
		50.94	2
		50.96	3
		50.98	4
		51	6
		51.02	3
		51.04	7
		51.06	3
		51.08	4
		51.1	5
		51.12	2
		51.14	3
		51.16	4
		51.18	4
		51.2	6
		51.22	1
		51.24	2
		51.26	6
		51.28	3
		51.3	4
		51.32	3
		51.34	1
		51.36	0
		51.38	2
		51.4	0
		51.42	3
		51.44	4
		51.46	4
		51.48	1
		51.5	2
		51.52	3
		51.54	6
		51.56	5
		51.58	0
		51.6	7
		51.62	5
		51.64	4
		51.66	2
		51.68	3
		51.7	5
		51.72	2
		51.74	5
		51.76	9
		51.78	4
		51.8	4
		51.82	4
		51.84	3
		51.86	5
		51.88	5
		51.9	5
		51.92	3
		51.94	6
		51.96	7
		51.98	5
		52	4
		52.02	5
		52.04	2
		52.06	4
		52.08	5
		52.1	2
		52.12	3
		52.14	2
		52.16	2
		52.18	8
		52.2	4
		52.22	3
		52.24	4
		52.26	5
		52.28	6
		52.3	2
		52.32	4
		52.34	2
		52.36	2
		52.38	2
		52.4	1
		52.42	5
		52.44	2
		52.46	2
		52.48	6
		52.5	4
		52.52	3
		52.54	3
		52.56	3
		52.58	2
		52.6	5
		52.62	3
		52.64	3
		52.66	4
		52.68	3
		52.7	3
		52.72	6
		52.74	2
		52.76	2
		52.78	8
		52.8	2
		52.82	5
		52.84	5
		52.86	3
		52.88	2
		52.9	2
		52.92	3
		52.94	4
		52.96	2
		52.98	7
		53	5
		53.02	3
		53.04	2
		53.06	1
		53.08	6
		53.1	5
		53.12	3
		53.14	6
		53.16	4
		53.18	0
		53.2	3
		53.22	4
		53.24	2
		53.26	7
		53.28	3
		53.3	0
		53.32	2
		53.34	4
		53.36	1
		53.38	2
		53.4	1
		53.42	3
		53.44	4
		53.46	3
		53.48	3
		53.5	5
		53.52	4
		53.54	1
		53.56	4
		53.58	2
		53.6	7
		53.62	4
		53.64	3
		53.66	2
		53.68	2
		53.7	4
		53.72	4
		53.74	4
		53.76	3
		53.78	3
		53.8	4
		53.82	6
		53.84	3
		53.86	6
		53.88	4
		53.9	4
		53.92	4
		53.94	3
		53.96	4
		53.98	2
		54	1
		54.02	3
		54.04	4
		54.06	5
		54.08	2
		54.1	6
		54.12	0
		54.14	3
		54.16	6
		54.18	3
		54.2	5
		54.22	2
		54.24	7
		54.26	6
		54.28	4
		54.3	3
		54.32	4
		54.34	5
		54.36	7
		54.38	2
		54.4	3
		54.42	1
		54.44	3
		54.46	1
		54.48	9
		54.5	1
		54.52	6
		54.54	5
		54.56	4
		54.58	5
		54.6	1
		54.62	6
		54.64	5
		54.66	4
		54.68	4
		54.7	5
		54.72	2
		54.74	2
		54.76	3
		54.78	5
		54.8	2
		54.82	3
		54.84	2
		54.86	3
		54.88	5
		54.9	3
		54.92	1
		54.94	3
		54.96	5
		54.98	5
		55	3
		55.02	7
		55.04	2
		55.06	4
		55.08	3
		55.1	2
		55.12	8
		55.14	5
		55.16	5
		55.18	3
		55.2	3
		55.22	1
		55.24	3
		55.26	3
		55.28	2
		55.3	6
		55.32	3
		55.34	1
		55.36	5
		55.38	5
		55.4	2
		55.42	5
		55.44	2
		55.46	6
		55.48	2
		55.5	4
		55.52	3
		55.54	3
		55.56	2
		55.58	2
		55.6	2
		55.62	5
		55.64	2
		55.66	1
		55.68	3
		55.7	2
		55.72	5
		55.74	3
		55.76	6
		55.78	4
		55.8	4
		55.82	0
		55.84	3
		55.86	2
		55.88	5
		55.9	3
		55.92	6
		55.94	2
		55.96	2
		55.98	0
		56	5
		56.02	2
		56.04	4
		56.06	6
		56.08	4
		56.1	4
		56.12	4
		56.14	7
		56.16	4
		56.18	7
		56.2	5
		56.22	5
		56.24	2
		56.26	1
		56.28	0
		56.3	6
		56.32	3
		56.34	4
		56.36	3
		56.38	1
		56.4	1
		56.42	5
		56.44	4
		56.46	3
		56.48	4
		56.5	3
		56.52	4
		56.54	4
		56.56	2
		56.58	4
		56.6	3
		56.62	5
		56.64	5
		56.66	7
		56.68	3
		56.7	1
		56.72	5
		56.74	4
		56.76	3
		56.78	2
		56.8	3
		56.82	5
		56.84	2
		56.86	3
		56.88	7
		56.9	3
		56.92	4
		56.94	9
		56.96	1
		56.98	2
		57	1
		57.02	3
		57.04	4
		57.06	2
		57.08	5
		57.1	2
		57.12	4
		57.14	5
		57.16	2
		57.18	3
		57.2	7
		57.22	2
		57.24	2
		57.26	7
		57.28	1
		57.3	2
		57.32	2
		57.34	3
		57.36	4
		57.38	4
		57.4	1
		57.42	3
		57.44	1
		57.46	4
		57.48	4
		57.5	2
		57.52	2
		57.54	3
		57.56	3
		57.58	3
		57.6	8
		57.62	2
		57.64	6
		57.66	4
		57.68	3
		57.7	4
		57.72	1
		57.74	5
		57.76	3
		57.78	5
		57.8	2
		57.82	3
		57.84	2
		57.86	5
		57.88	5
		57.9	5
		57.92	6
		57.94	3
		57.96	3
		57.98	2
		58	4
		58.02	5
		58.04	9
		58.06	3
		58.08	1
		58.1	2
		58.12	4
		58.14	2
		58.16	4
		58.18	6
		58.2	3
		58.22	2
		58.24	2
		58.26	5
		58.28	5
		58.3	3
		58.32	1
		58.34	4
		58.36	4
		58.38	4
		58.4	2
		58.42	3
		58.44	2
		58.46	4
		58.48	5
		58.5	5
		58.52	4
		58.54	1
		58.56	6
		58.58	3
		58.6	3
		58.62	2
		58.64	4
		58.66	3
		58.68	3
		58.7	4
		58.72	2
		58.74	8
		58.76	3
		58.78	2
		58.8	4
		58.82	2
		58.84	2
		58.86	4
		58.88	5
		58.9	2
		58.92	5
		58.94	7
		58.96	5
		58.98	1
		59	6
		59.02	4
		59.04	3
		59.06	2
		59.08	1
		59.1	3
		59.12	5
		59.14	1
		59.16	2
		59.18	3
		59.2	5
		59.22	1
		59.24	4
		59.26	2
		59.28	6
		59.3	2
		59.32	3
		59.34	4
		59.36	4
		59.38	6
		59.4	6
		59.42	4
		59.44	5
		59.46	5
		59.48	3
		59.5	4
		59.52	6
		59.54	5
		59.56	5
		59.58	1
		59.6	6
		59.62	8
		59.64	4
		59.66	3
		59.68	5
		59.7	4
		59.72	5
		59.74	7
		59.76	1
		59.78	6
		59.8	1
		59.82	5
		59.84	2
		59.86	3
		59.88	7
		59.9	2
		59.92	5
		59.94	4
[truncated: 1,003 more rows]

## Sheet: d
LSAT		LAO		STO
Voltage (V)	Phase (a.u.)	Voltage (V)	Phase (a.u.)	Voltage (V)	Phase (a.u.)
6.99996	33.4517	-7	45.0924	-5.06683	227.27
6.71996	33.5836	-6.72	43.8411	-4.82052	228.078
6.43996	34.4121	-6.44	42.468	-4.57421	227.599
6.15996	34.7958	-6.16	43.3835	-4.3279	226.119
5.87997	34.3375	-5.88	43.1443	-4.08159	227.143
5.59997	33.5272	-5.6	42.8446	-3.83528	226.824
5.31997	33.6986	-5.32	40.9849	-3.58897	226.437
5.03997	33.9237	-5.04	41.8505	-3.34266	227.245
4.75997	33.6886	-4.76	41.6962	-3.09635	228.033
4.47997	33.7607	-4.48	41.7734	-2.85004	225.152
4.19998	33.4828	-4.2	40.5996	-2.60374	226.678
3.91998	34.3081	-3.92	41.3206	-2.35743	224.798
3.63998	33.9855	-3.64	41.2602	-2.11112	223.545
3.35998	33.4262	-3.36	42.146	-1.86481	226.566
3.07998	33.6525	-3.08	43.0435	-1.6185	225.903
2.79998	33.7223	-2.8	44.6488	-1.37219	229.276
2.51999	33.8349	-2.52	43.2965	-1.12588	225.328
2.23999	33.6692	-2.24	43.5453	-0.87957	224.507
1.95999	33.7301	-1.96	44.1276	-0.63326	221.455
1.67999	34.9447	-1.68	44.789	-0.38695	219.853
1.39999	34.0765	-1.4	45.4988	-0.14064	222.764
1.11999	33.587	-1.12	43.6368	0.10567	225.791
0.84	34.2551	-0.84	43.5164	0.35198	231.009
0.56	31.9983	-0.56	47.3598	0.59829	230.719
0.28	32.18	-0.28	45.4609	0.84459	234.021
0	32.8446	0	46.5442	1.0909	236.432
-0.28	34.6888	0.28	47.1339	1.33721	234.651
-0.56	33.3382	0.56	49.5498	1.58352	231.684
-0.84	34.8119	0.84	53.8494	1.82983	236.579
-1.11999	36.8978	1.12	56.45	2.07614	232.516
-1.39999	37.4682	1.4	57.8938	2.32245	199.409
-1.67999	41.0661	1.68	83.5339	2.56876	172.839
-1.95999	44.0413	1.96	136.81	2.81507	76.9623
-2.23999	69.4947	2.24	157.32	3.06138	40.71
-2.51999	93.6096	2.52	207.7	3.30769	32.467
-2.79998	98.4312	2.8	207.525	3.554	45.4473
-3.07998	140.643	3.08	210.365	3.80031	50.5167
-3.35998	199.699	3.36	209.751	4.04662	39.7887
-3.63998	201.475	3.64	212.916	4.29292	47.1824
-3.91998	200.642	3.92	212.407	4.53923	48.9989
-4.19998	200.798	4.2	211.83	4.78554	47.0943
-4.47997	204.186	4.48	213.416	5.03185	48.9043
-4.75997	204.285	4.76	215.306	5.27816	47.4608
-5.03997	204.756	5.04	215.008	5.52447	49.6634
-5.31997	205.085	5.32	214.163	5.77078	48.1342
-5.59997	205.971	5.6	214.516	6.01709	47.4247
-5.87997	206.469	5.88	214.191	6.2634	47.9328
-6.15996	206.154	6.16	215.751	6.50971	49.0355
-6.43996	206.661	6.44	216.276	6.75602	46.3084
-6.71996	206.499	6.72	216.035	7.00233	48.8958
-6.99996	207.117	7	215.117	6.75602	48.416
-6.71996	207.475	6.72	214.669	6.50971	48.4336
-6.43996	206.655	6.44	214.122	6.2634	47.658
-6.15996	206.589	6.16	215.193	6.01709	49.4641
-5.87997	207.066	5.88	216.831	5.77078	46.8808
-5.59997	206.004	5.6	216.394	5.52447	47.1032
-5.31997	206.041	5.32	215.852	5.27816	49.5364
-5.03997	205.908	5.04	215.359	5.03185	48.0601
-4.75997	205.692	4.76	216.376	4.78554	46.6647
-4.47997	205.117	4.48	216.295	4.53923	46.0877
-4.19998	205.939	4.2	215.723	4.29292	47.2278
-3.91998	205.251	3.92	216.356	4.04662	45.5559
-3.63998	205.451	3.64	214.482	3.80031	46.7247
-3.35998	204.866	3.36	217.845	3.554	45.722
-3.07998	204.772	3.08	216.684	3.30769	47.274
-2.79998	204.958	2.8	215.894	3.06138	45.8447
-2.51999	205.26	2.52	216.497	2.81507	46.8547
-2.23999	203.644	2.24	215.906	2.56876	48.1395
-1.95999	203.254	1.96	216.121	2.32245	45.3662
-1.67999	203.206	1.68	215.987	2.07614	47.0318
-1.39999	203.31	1.4	214.272	1.82983	48.139
-1.11999	204.679	1.12	214.004	1.58352	48.7931
-0.84	203.955	0.84	213.796	1.33721	46.1234
-0.56	204.787	0.56	215.01	1.0909	46.7081
-0.28	206.398	0.28	216.697	0.84459	43.8052
0	206.639	0	217.034	0.59829	47.1438
0.28	205.799	-0.28	215.352	0.35198	48.6469
0.56	205.929	-0.56	214.303	0.10567	46.8852
0.84	204.531	-0.84	213.59	-0.14064	49.4929
1.11999	202.958	-1.12	208.644	-0.38695	44.1101
1.39999	202.284	-1.4	191.964	-0.63326	46.614
1.67999	163.384	-1.68	111.107	-0.87957	46.1805
1.95999	168.592	-1.96	94.4037	-1.12588	55.6678
2.23999	120.455	-2.24	74.0832	-1.37219	49.1725
2.51999	71.3847	-2.52	56.495	-1.6185	51.5492
2.79998	48.0201	-2.8	55.5841	-1.86481	50.1974
3.07998	42.4758	-3.08	51.033	-2.11112	42.2635
3.35998	40.3352	-3.36	48.1829	-2.35743	58.6301
3.63998	37.5206	-3.64	50.0506	-2.60374	75.6984
3.91998	37.2297	-3.92	46.2051	-2.85004	147.393
4.19998	36.6993	-4.2	45.6542	-3.09635	218.37
4.47997	34.5689	-4.48	48.7344	-3.34266	228.905
4.75997	34.8032	-4.76	46.8985	-3.58897	221.16
5.03997	35.0964	-5.04	46.2984	-3.83528	216.844
5.31997	34.6161	-5.32	45.6107	-4.08159	223.13
5.59997	33.9124	-5.6	45.9291	-4.3279	227.746
5.87997	34.6598	-5.88	44.8395	-4.57421	228.108
6.15996	34.4528	-6.16	45.6719	-4.82052	227.421
6.43996	33.345	-6.44	45.9158	-5.06683	225.581
6.71996	33.373	-6.72	44.9614	-5.31314	221.95
6.99996	34.0921	-7	47.6058	-5.55945	221.631
				-5.80576	221.312
				-6.05207	220.993
				-6.29838	220.674
				-6.54468	220.355
				-6.79099	220.036
				-7.0373	219.717
