# Supplementary material for: Tunable and parabolic piezoelectricity in hafnia under epitaxial strain
Source: Nat Commun. 2024 Jan 9;15:394. doi: 10.1038/s41467-023-44207-w (PMC10776838; doi:10.1038/s41467-023-44207-w)
Supplement: Supplementary file 4 — Source Data [file 41467_2023_44207_MOESM4_ESM.zip › Source_data/Source_data_Fig.5.xlsx]

## Sheet: a
20 nm LSMO		33 nm LSMO		66 nm LSMO
2θ (deg.)	Intensity (a.u.)	2θ (deg.)	Intensity (a.u.)	2θ (deg.)	Intensity (a.u.)
25	19	25	24	25	26
25.02	19	25.02	19	25.02	24
25.04	17	25.04	18	25.04	21
25.06	18	25.06	12	25.06	28
25.08	16	25.08	18	25.08	23
25.1	21	25.1	24	25.1	21
25.12	16	25.12	17	25.12	28
25.14	20	25.14	23	25.14	21
25.16	24	25.16	25	25.16	31
25.18	27	25.18	14	25.18	25
25.2	17	25.2	16	25.2	28
25.22	27	25.22	23	25.22	24
25.24	16	25.24	19	25.24	27
25.26	13	25.26	18	25.26	26
25.28	16	25.28	27	25.28	21
25.3	18	25.3	31	25.3	29
25.32	21	25.32	26	25.32	21
25.34	15	25.34	19	25.34	29
25.36	21	25.36	18	25.36	28
25.38	20	25.38	11	25.38	21
25.4	29	25.4	19	25.4	24
25.42	23	25.42	16	25.42	25
25.44	21	25.44	23	25.44	18
25.46	22	25.46	17	25.46	14
25.48	14	25.48	16	25.48	21
25.5	19	25.5	19	25.5	16
25.52	15	25.52	28	25.52	18
25.54	15	25.54	20	25.54	20
25.56	21	25.56	28	25.56	14
25.58	17	25.58	17	25.58	21
25.6	18	25.6	16	25.6	24
25.62	13	25.62	12	25.62	20
25.64	24	25.64	22	25.64	21
25.66	23	25.66	23	25.66	25
25.68	24	25.68	21	25.68	22
25.7	22	25.7	20	25.7	23
25.72	21	25.72	23	25.72	20
25.74	21	25.74	23	25.74	27
25.76	15	25.76	15	25.76	32
25.78	30	25.78	23	25.78	19
25.8	26	25.8	25	25.8	24
25.82	9	25.82	23	25.82	10
25.84	17	25.84	19	25.84	19
25.86	27	25.86	22	25.86	26
25.88	24	25.88	29	25.88	21
25.9	22	25.9	24	25.9	18
25.92	19	25.92	22	25.92	11
25.94	19	25.94	26	25.94	21
25.96	22	25.96	22	25.96	24
25.98	22	25.98	22	25.98	17
26	17	26	18	26	15
26.02	16	26.02	28	26.02	20
26.04	20	26.04	24	26.04	22
26.06	17	26.06	30	26.06	15
26.08	19	26.08	13	26.08	24
26.1	21	26.1	27	26.1	22
26.12	23	26.12	21	26.12	20
26.14	18	26.14	22	26.14	18
26.16	18	26.16	18	26.16	25
26.18	15	26.18	17	26.18	20
26.2	20	26.2	16	26.2	28
26.22	22	26.22	23	26.22	21
26.24	24	26.24	15	26.24	22
26.26	21	26.26	19	26.26	26
26.28	21	26.28	23	26.28	20
26.3	24	26.3	31	26.3	27
26.32	14	26.32	25	26.32	16
26.34	25	26.34	17	26.34	28
26.36	20	26.36	22	26.36	33
26.38	18	26.38	24	26.38	14
26.4	24	26.4	20	26.4	27
26.42	17	26.42	26	26.42	23
26.44	17	26.44	24	26.44	22
26.46	16	26.46	21	26.46	19
26.48	13	26.48	23	26.48	19
26.5	22	26.5	23	26.5	36
26.52	23	26.52	23	26.52	37
26.54	25	26.54	17	26.54	20
26.56	25	26.56	13	26.56	26
26.58	20	26.58	15	26.58	26
26.6	17	26.6	20	26.6	25
26.62	15	26.62	19	26.62	17
26.64	22	26.64	23	26.64	23
26.66	15	26.66	18	26.66	25
26.68	30	26.68	23	26.68	20
26.7	18	26.7	24	26.7	20
26.72	24	26.72	18	26.72	22
26.74	25	26.74	21	26.74	19
26.76	13	26.76	20	26.76	15
26.78	23	26.78	16	26.78	23
26.8	15	26.8	22	26.8	30
26.82	18	26.82	16	26.82	30
26.84	18	26.84	16	26.84	20
26.86	18	26.86	18	26.86	24
26.88	12	26.88	23	26.88	28
26.9	9	26.9	27	26.9	15
26.92	8	26.92	23	26.92	25
26.94	21	26.94	16	26.94	24
26.96	17	26.96	14	26.96	18
26.98	20	26.98	16	26.98	24
27	20	27	27	27	36
27.02	26	27.02	25	27.02	17
27.04	16	27.04	24	27.04	23
27.06	18	27.06	18	27.06	24
27.08	19	27.08	24	27.08	23
27.1	22	27.1	14	27.1	19
27.12	19	27.12	17	27.12	21
27.14	19	27.14	16	27.14	23
27.16	16	27.16	20	27.16	17
27.18	20	27.18	23	27.18	20
27.2	21	27.2	20	27.2	16
27.22	15	27.22	21	27.22	17
27.24	19	27.24	19	27.24	23
27.26	18	27.26	12	27.26	19
27.28	16	27.28	21	27.28	22
27.3	23	27.3	18	27.3	26
27.32	20	27.32	22	27.32	19
27.34	11	27.34	16	27.34	19
27.36	23	27.36	19	27.36	24
27.38	12	27.38	28	27.38	22
27.4	20	27.4	24	27.4	29
27.42	25	27.42	17	27.42	24
27.44	23	27.44	15	27.44	24
27.46	20	27.46	14	27.46	14
27.48	19	27.48	15	27.48	26
27.5	26	27.5	15	27.5	18
27.52	21	27.52	27	27.52	19
27.54	22	27.54	16	27.54	18
27.56	20	27.56	29	27.56	23
27.58	22	27.58	21	27.58	26
27.6	18	27.6	15	27.6	24
27.62	19	27.62	20	27.62	21
27.64	21	27.64	26	27.64	25
27.66	18	27.66	17	27.66	17
27.68	17	27.68	19	27.68	22
27.7	20	27.7	23	27.7	29
27.72	18	27.72	25	27.72	24
27.74	10	27.74	15	27.74	29
27.76	12	27.76	22	27.76	33
27.78	15	27.78	20	27.78	31
27.8	22	27.8	23	27.8	27
27.82	27	27.82	15	27.82	24
27.84	25	27.84	24	27.84	34
27.86	28	27.86	29	27.86	20
27.88	18	27.88	26	27.88	31
27.9	21	27.9	15	27.9	19
27.92	19	27.92	19	27.92	16
27.94	22	27.94	14	27.94	30
27.96	11	27.96	23	27.96	22
27.98	28	27.98	24	27.98	31
28	16	28	24	28	17
28.02	24	28.02	19	28.02	24
28.04	23	28.04	20	28.04	29
28.06	17	28.06	31	28.06	20
28.08	31	28.08	25	28.08	25
28.1	17	28.1	30	28.1	20
28.12	21	28.12	23	28.12	26
28.14	23	28.14	20	28.14	33
28.16	24	28.16	28	28.16	35
28.18	19	28.18	26	28.18	29
28.2	32	28.2	35	28.2	27
28.22	28	28.22	28	28.22	24
28.24	27	28.24	24	28.24	27
28.26	35	28.26	19	28.26	28
28.28	20	28.28	29	28.28	32
28.3	23	28.3	25	28.3	25
28.32	31	28.32	16	28.32	28
28.34	27	28.34	20	28.34	32
28.36	30	28.36	29	28.36	26
28.38	24	28.38	39	28.38	22
28.4	30	28.4	23	28.4	29
28.42	28	28.42	29	28.42	28
28.44	25	28.44	32	28.44	24
28.46	25	28.46	21	28.46	27
28.48	29	28.48	24	28.48	30
28.5	33	28.5	31	28.5	34
28.52	31	28.52	27	28.52	32
28.54	16	28.54	18	28.54	28
28.56	29	28.56	25	28.56	41
28.58	25	28.58	22	28.58	30
28.6	24	28.6	27	28.6	33
28.62	28	28.62	34	28.62	25
28.64	27	28.64	23	28.64	30
28.66	23	28.66	22	28.66	28
28.68	23	28.68	38	28.68	26
28.7	23	28.7	22	28.7	26
28.72	35	28.72	20	28.72	25
28.74	28	28.74	27	28.74	29
28.76	22	28.76	29	28.76	31
28.78	23	28.78	26	28.78	31
28.8	21	28.8	24	28.8	23
28.82	28	28.82	25	28.82	32
28.84	28	28.84	32	28.84	29
28.86	34	28.86	16	28.86	38
28.88	27	28.88	14	28.88	22
28.9	23	28.9	20	28.9	22
28.92	28	28.92	26	28.92	35
28.94	35	28.94	17	28.94	26
28.96	21	28.96	26	28.96	33
28.98	24	28.98	36	28.98	30
29	17	29	23	29	31
29.02	20	29.02	30	29.02	35
29.04	29	29.04	19	29.04	30
29.06	24	29.06	31	29.06	20
29.08	30	29.08	30	29.08	29
29.1	23	29.1	24	29.1	31
29.12	30	29.12	32	29.12	32
29.14	27	29.14	40	29.14	31
29.16	30	29.16	36	29.16	33
29.18	27	29.18	38	29.18	32
29.2	25	29.2	43	29.2	31
29.22	21	29.22	47	29.22	41
29.24	27	29.24	51	29.24	38
29.26	39	29.26	60	29.26	40
29.28	33	29.28	49	29.28	54
29.3	33	29.3	57	29.3	52
29.32	39	29.32	58	29.32	54
29.34	36	29.34	74	29.34	51
29.36	36	29.36	69	29.36	75
29.38	37	29.38	85	29.38	70
29.4	43	29.4	89	29.4	89
29.42	55	29.42	95	29.42	79
29.44	45	29.44	104	29.44	91
29.46	42	29.46	113	29.46	90
29.48	52	29.48	113	29.48	81
29.5	53	29.5	113	29.5	113
29.52	63	29.52	135	29.52	144
29.54	71	29.54	134	29.54	148
29.56	69	29.56	148	29.56	149
29.58	68	29.58	155	29.58	146
29.6	85	29.6	160	29.6	149
29.62	80	29.62	174	29.62	177
29.64	87	29.64	192	29.64	170
29.66	104	29.66	204	29.66	206
29.68	92	29.68	210	29.68	213
29.7	87	29.7	229	29.7	204
29.72	131	29.72	217	29.72	238
29.74	110	29.74	222	29.74	253
29.76	126	29.76	273	29.76	245
29.78	115	29.78	275	29.78	278
29.8	148	29.8	272	29.8	288
29.82	154	29.82	272	29.82	334
29.84	127	29.84	284	29.84	370
29.86	148	29.86	293	29.86	355
29.88	137	29.88	303	29.88	399
29.9	158	29.9	327	29.9	413
29.92	161	29.92	370	29.92	383
29.94	173	29.94	342	29.94	376
29.96	174	29.96	363	29.96	440
29.98	195	29.98	366	29.98	462
30	203	30	385	30	441
30.02	196	30.02	404	30.02	468
30.04	219	30.04	383	30.04	461
30.06	213	30.06	400	30.06	524
30.08	209	30.08	432	30.08	519
30.1	232	30.1	412	30.1	499
30.12	222	30.12	447	30.12	535
30.14	222	30.14	455	30.14	529
30.16	261	30.16	468	30.16	584
30.18	264	30.18	476	30.18	604
30.2	250	30.2	465	30.2	561
30.22	245	30.22	461	30.22	608
30.24	283	30.24	486	30.24	632
30.26	288	30.26	423	30.26	597
30.28	317	30.28	481	30.28	595
30.3	259	30.3	439	30.3	573
30.32	306	30.32	446	30.32	569
30.34	275	30.34	504	30.34	629
30.36	257	30.36	536	30.36	602
30.38	242	30.38	548	30.38	588
30.4	267	30.4	537	30.4	606
30.42	283	30.42	519	30.42	636
30.44	276	30.44	544	30.44	600
30.46	276	30.46	543	30.46	585
30.48	254	30.48	481	30.48	610
30.5	250	30.5	475	30.5	571
30.52	247	30.52	490	30.52	543
30.54	267	30.54	462	30.54	543
30.56	241	30.56	467	30.56	570
30.58	260	30.58	428	30.58	519
30.6	252	30.6	482	30.6	502
30.62	217	30.62	443	30.62	510
30.64	230	30.64	458	30.64	504
30.66	241	30.66	421	30.66	466
30.68	279	30.68	452	30.68	455
30.7	201	30.7	465	30.7	457
30.72	227	30.72	440	30.72	388
30.74	246	30.74	426	30.74	428
30.76	216	30.76	375	30.76	410
30.78	213	30.78	348	30.78	390
30.8	216	30.8	376	30.8	335
30.82	216	30.82	329	30.82	317
30.84	192	30.84	281	30.84	293
30.86	189	30.86	282	30.86	337
30.88	196	30.88	302	30.88	296
30.9	176	30.9	269	30.9	272
30.92	121	30.92	292	30.92	266
30.94	122	30.94	283	30.94	241
30.96	116	30.96	286	30.96	214
30.98	113	30.98	323	30.98	216
31	112	31	280	31	170
31.02	108	31.02	297	31.02	217
31.04	95	31.04	246	31.04	224
31.06	115	31.06	243	31.06	192
31.08	91	31.08	209	31.08	183
31.1	108	31.1	175	31.1	143
31.12	111	31.12	139	31.12	165
31.14	106	31.14	130	31.14	119
31.16	119	31.16	95	31.16	141
31.18	106	31.18	120	31.18	130
31.2	119	31.2	101	31.2	119
31.22	102	31.22	121	31.22	131
31.24	104	31.24	131	31.24	155
31.26	97	31.26	143	31.26	129
31.28	136	31.28	163	31.28	111
31.3	133	31.3	175	31.3	129
31.32	107	31.32	188	31.32	113
31.34	94	31.34	203	31.34	154
31.36	83	31.36	158	31.36	156
31.38	99	31.38	126	31.38	148
31.4	100	31.4	141	31.4	175
31.42	84	31.42	151	31.42	168
31.44	90	31.44	96	31.44	208
31.46	79	31.46	95	31.46	198
31.48	94	31.48	78	31.48	207
31.5	112	31.5	72	31.5	229
31.52	95	31.52	68	31.52	239
31.54	93	31.54	80	31.54	266
31.56	85	31.56	76	31.56	303
31.58	108	31.58	118	31.58	293
31.6	105	31.6	120	31.6	303
31.62	112	31.62	167	31.62	329
31.64	146	31.64	219	31.64	305
31.66	146	31.66	273	31.66	346
31.68	185	31.68	304	31.68	426
31.7	216	31.7	394	31.7	506
31.72	251	31.72	399	31.72	561
31.74	304	31.74	447	31.74	612
31.76	368	31.76	471	31.76	608
31.78	429	31.78	434	31.78	694
31.8	537	31.8	434	31.8	685
31.82	627	31.82	405	31.82	758
31.84	664	31.84	325	31.84	893
31.86	783	31.86	307	31.86	1054
31.88	914	31.88	270	31.88	1203
31.9	1110	31.9	337	31.9	1346
31.92	1110	31.92	522	31.92	1469
31.94	1210	31.94	727	31.94	1495
31.96	1344	31.96	1080	31.96	1604
31.98	1399	31.98	1574	31.98	1977
32	1530	32	2158	32	2426
32.02	1604	32.02	2852	32.02	2994
32.04	1594	32.04	3554	32.04	3646
32.06	1732	32.06	4411	32.06	4178
32.08	1686	32.08	5137	32.08	4889
32.1	1805	32.1	5893	32.1	5254
32.12	1742	32.12	6627	32.12	6077
32.14	1753	32.14	7224	32.14	7134
32.16	1704	32.16	7680	32.16	9546
32.18	1701	32.18	8046	32.18	12846
32.2	1647	32.2	8063	32.2	16637
32.22	1647	32.22	8081	32.22	21642
32.24	1538	32.24	7827	32.24	26694
32.26	1461	32.26	7416	32.26	30696
32.28	1446	32.28	6959	32.28	33142
32.3	1322	32.3	6172	32.3	34146
32.32	1271	32.32	5638	32.32	33203
32.34	1145	32.34	4888	32.34	30472
32.36	1098	32.36	4114	32.36	25920
32.38	1010	32.38	3319	32.38	20967
32.4	877	32.4	2553	32.4	16160
32.42	855	32.42	2040	32.42	12298
32.44	742	32.44	1409	32.44	8635
32.46	657	32.46	982	32.46	6480
32.48	602	32.48	635	32.48	4746
32.5	476	32.5	372	32.5	3703
32.52	391	32.52	188	32.52	2898
32.54	364	32.54	133	32.54	2134
32.56	295	32.56	113	32.56	1538
32.58	239	32.58	118	32.58	1168
32.6	204	32.6	222	32.6	824
32.62	165	32.62	268	32.62	609
32.64	119	32.64	340	32.64	565
32.66	137	32.66	384	32.66	605
32.68	101	32.68	423	32.68	532
32.7	93	32.7	491	32.7	468
32.72	109	32.72	486	32.72	409
32.74	122	32.74	465	32.74	366
32.76	121	32.76	402	32.76	352
32.78	164	32.78	366	32.78	333
32.8	150	32.8	282	32.8	328
32.82	181	32.82	215	32.82	348
32.84	210	32.84	188	32.84	348
32.86	212	32.86	171	32.86	359
32.88	233	32.88	169	32.88	385
32.9	251	32.9	190	32.9	362
32.92	268	32.92	253	32.92	344
32.94	272	32.94	271	32.94	379
32.96	272	32.96	317	32.96	395
32.98	273	32.98	359	32.98	428
33	292	33	428	33	443
33.02	282	33.02	491	33.02	486
33.04	337	33.04	490	33.04	540
33.06	310	33.06	544	33.06	543
33.08	357	33.08	530	33.08	610
33.1	370	33.1	506	33.1	627
33.12	363	33.12	567	33.12	686
33.14	421	33.14	617	33.14	820
33.16	463	33.16	734	33.16	896
33.18	551	33.18	977	33.18	1032
33.2	611	33.2	1291	33.2	1239
33.22	713	33.22	1725	33.22	1698
33.24	881	33.24	2188	33.24	2637
33.26	1150	33.26	2368	33.26	3232
33.28	1490	33.28	2919	33.28	4136
33.3	2027	33.3	3446	33.3	5598
33.32	3015	33.32	3739	33.32	12986
33.34	4575	33.34	4670	33.34	36059
33.36	7707	33.36	6501	33.36	220804
33.38	22435	33.38	10220	33.38	633361
33.4	207066	33.4	19483	33.4	531145
33.42	273666	33.42	64398	33.42	522743
33.44	391551	33.44	1046300	33.44	834871
33.46	1295460	33.46	1582160	33.46	655570
33.48	670061	33.48	94999.5	33.48	270769
33.5	69908	33.5	22432	33.5	50765
33.52	16698	33.52	13256	33.52	13231
33.54	9890	33.54	7638	33.54	8262
33.56	5855	33.56	4146	33.56	4292
33.58	3206	33.58	2365	33.58	2450
33.6	1996	33.6	1573	33.6	1614
33.62	1251	33.62	1188	33.62	1170
33.64	885	33.64	778	33.64	849
33.66	650	33.66	609	33.66	664
33.68	476	33.68	444	33.68	525
33.7	377	33.7	375	33.7	395
33.72	280	33.72	314	33.72	336
33.74	238	33.74	276	33.74	251
33.76	218	33.76	227	33.76	211
33.78	175	33.78	198	33.78	224
33.8	147	33.8	144	33.8	189
33.82	150	33.82	147	33.82	156
33.84	124	33.84	135	33.84	155
33.86	94	33.86	130	33.86	133
33.88	95	33.88	118	33.88	109
33.9	106	33.9	116	33.9	111
33.92	78	33.92	125	33.92	103
33.94	89	33.94	94	33.94	87
33.96	74	33.96	84	33.96	94
33.98	64	33.98	84	33.98	81
34	76	34	78	34	78
34.02	52	34.02	72	34.02	76
34.04	62	34.04	67	34.04	79
34.06	56	34.06	56	34.06	58
34.08	48	34.08	67	34.08	64
34.1	52	34.1	40	34.1	47
34.12	48	34.12	57	34.12	68
34.14	50	34.14	42	34.14	54
34.16	51	34.16	52	34.16	47
34.18	40	34.18	45	34.18	56
34.2	33	34.2	52	34.2	63
34.22	44	34.22	64	34.22	51
34.24	43	34.24	48	34.24	42
34.26	37	34.26	34	34.26	47
34.28	30	34.28	43	34.28	36
34.3	35	34.3	35	34.3	33
34.32	28	34.32	29	34.32	28
34.34	26	34.34	33	34.34	29
34.36	26	34.36	33	34.36	26
34.38	26	34.38	24	34.38	33
34.4	30	34.4	27	34.4	25
34.42	18	34.42	28	34.42	22
34.44	16	34.44	22	34.44	22
34.46	22	34.46	26	34.46	27
34.48	23	34.48	18	34.48	21
34.5	20	34.5	17	34.5	19
34.52	12	34.52	14	34.52	21
34.54	13	34.54	20	34.54	12
34.56	17	34.56	17	34.56	24
34.58	10	34.58	23	34.58	17
34.6	19	34.6	15	34.6	17
34.62	17	34.62	19	34.62	18
34.64	10	34.64	15	34.64	16
34.66	23	34.66	11	34.66	23
34.68	11	34.68	19	34.68	30
34.7	13	34.7	13	34.7	16
34.72	11	34.72	21	34.72	29
34.74	10	34.74	15	34.74	20
34.76	15	34.76	17	34.76	24
34.78	14	34.78	15	34.78	17
34.8	16	34.8	18	34.8	22
34.82	14	34.82	16	34.82	12
34.84	12	34.84	23	34.84	19
34.86	19	34.86	16	34.86	12
34.88	18	34.88	19	34.88	21
34.9	13	34.9	14	34.9	18
34.92	14	34.92	19	34.92	8
34.94	10	34.94	13	34.94	17
34.96	15	34.96	13	34.96	19
34.98	23	34.98	17	34.98	18
35	14	35	18	35	16
35.02	17	35.02	15	35.02	18
35.04	16	35.04	17	35.04	16
35.06	12	35.06	15	35.06	17
35.08	10	35.08	15	35.08	22
35.1	12	35.1	14	35.1	8
35.12	15	35.12	18	35.12	12
35.14	13	35.14	14	35.14	15
35.16	19	35.16	11	35.16	18
35.18	16	35.18	12	35.18	15
35.2	16	35.2	13	35.2	14
35.22	19	35.22	8	35.22	11
35.24	9	35.24	16	35.24	11
35.26	15	35.26	16	35.26	7
35.28	12	35.28	22	35.28	7
35.3	9	35.3	11	35.3	15
35.32	22	35.32	9	35.32	22
35.34	16	35.34	13	35.34	17
35.36	19	35.36	15	35.36	16
35.38	10	35.38	22	35.38	12
35.4	20	35.4	15	35.4	19
35.42	17	35.42	23	35.42	16
35.44	17	35.44	16	35.44	20
35.46	19	35.46	13	35.46	19
35.48	12	35.48	12	35.48	23
35.5	17	35.5	26	35.5	12
35.52	25	35.52	14	35.52	16
35.54	11	35.54	14	35.54	18
35.56	13	35.56	15	35.56	22
35.58	15	35.58	20	35.58	19
35.6	16	35.6	9	35.6	20
35.62	11	35.62	19	35.62	23
35.64	20	35.64	18	35.64	7
35.66	16	35.66	18	35.66	16
35.68	18	35.68	9	35.68	12
35.7	14	35.7	15	35.7	15
35.72	11	35.72	12	35.72	14
35.74	14	35.74	17	35.74	13
35.76	19	35.76	12	35.76	15
35.78	12	35.78	14	35.78	17
35.8	10	35.8	13	35.8	17
35.82	9	35.82	15	35.82	18
35.84	16	35.84	6	35.84	14
35.86	16	35.86	11	35.86	15
35.88	7	35.88	9	35.88	14
35.9	14	35.9	7	35.9	6
35.92	12	35.92	15	35.92	10
35.94	9	35.94	14	35.94	8
35.96	10	35.96	8	35.96	11
35.98	7	35.98	12	35.98	10
36	12	36	11	36	14
36.02	12	36.02	16	36.02	17
36.04	10	36.04	11	36.04	10
36.06	10	36.06	19	36.06	11
36.08	15	36.08	8	36.08	17
36.1	16	36.1	9	36.1	15
36.12	11	36.12	12	36.12	13
36.14	9	36.14	8	36.14	14
36.16	13	36.16	9	36.16	8
36.18	8	36.18	16	36.18	11
36.2	10	36.2	5	36.2	10
36.22	14	36.22	14	36.22	10
36.24	16	36.24	10	36.24	15
36.26	14	36.26	11	36.26	11
36.28	10	36.28	14	36.28	15
36.3	12	36.3	11	36.3	20
36.32	12	36.32	11	36.32	14
36.34	11	36.34	11	36.34	11
36.36	7	36.36	14	36.36	15
36.38	9	36.38	14	36.38	10
36.4	7	36.4	13	36.4	8
36.42	9	36.42	11	36.42	12
36.44	12	36.44	13	36.44	20
36.46	15	36.46	9	36.46	11
36.48	10	36.48	9	36.48	12
36.5	9	36.5	12	36.5	14
36.52	11	36.52	12	36.52	9
36.54	3	36.54	8	36.54	15
36.56	7	36.56	12	36.56	12
36.58	7	36.58	8	36.58	8
36.6	15	36.6	10	36.6	14
36.62	8	36.62	11	36.62	16
36.64	8	36.64	11	36.64	14
36.66	17	36.66	6	36.66	11
36.68	10	36.68	8	36.68	14
36.7	7	36.7	12	36.7	15
36.72	14	36.72	11	36.72	9
36.74	14	36.74	8	36.74	20
36.76	12	36.76	9	36.76	12
36.78	17	36.78	17	36.78	11
36.8	12	36.8	6	36.8	14
36.82	10	36.82	13	36.82	15
36.84	8	36.84	12	36.84	15
36.86	10	36.86	14	36.86	12
36.88	6	36.88	10	36.88	13
36.9	10	36.9	13	36.9	12
36.92	11	36.92	17	36.92	9
36.94	11	36.94	9	36.94	9
36.96	9	36.96	18	36.96	11
36.98	9	36.98	9	36.98	9
37	14	37	20	37	9
37.02	10	37.02	12	37.02	10
37.04	20	37.04	16	37.04	15
37.06	7	37.06	13	37.06	10
37.08	3	37.08	16	37.08	16
37.1	6	37.1	12	37.1	17
37.12	11	37.12	13	37.12	14
37.14	10	37.14	11	37.14	13
37.16	16	37.16	14	37.16	13
37.18	13	37.18	10	37.18	8
37.2	7	37.2	9	37.2	11
37.22	15	37.22	9	37.22	12
37.24	17	37.24	11	37.24	6
37.26	6	37.26	14	37.26	13
37.28	10	37.28	9	37.28	8
37.3	7	37.3	9	37.3	9
37.32	9	37.32	12	37.32	9
37.34	14	37.34	22	37.34	11
37.36	12	37.36	11	37.36	14
37.38	14	37.38	11	37.38	10
37.4	9	37.4	8	37.4	10
37.42	7	37.42	12	37.42	10
37.44	14	37.44	7	37.44	7
37.46	11	37.46	13	37.46	13
37.48	8	37.48	5	37.48	13
37.5	9	37.5	16	37.5	15
37.52	15	37.52	10	37.52	6
37.54	4	37.54	10	37.54	16
37.56	8	37.56	11	37.56	9
37.58	12	37.58	12	37.58	11
37.6	9	37.6	10	37.6	14
37.62	17	37.62	16	37.62	13
37.64	16	37.64	14	37.64	13
37.66	10	37.66	13	37.66	13
37.68	16	37.68	16	37.68	13
37.7	15	37.7	12	37.7	11
37.72	11	37.72	11	37.72	15
37.74	13	37.74	12	37.74	10
37.76	11	37.76	8	37.76	7
37.78	5	37.78	6	37.78	14
37.8	9	37.8	12	37.8	6
37.82	11	37.82	10	37.82	14
37.84	13	37.84	16	37.84	17
37.86	9	37.86	14	37.86	13
37.88	17	37.88	12	37.88	12
37.9	15	37.9	23	37.9	8
37.92	6	37.92	10	37.92	10
37.94	9	37.94	11	37.94	16
37.96	16	37.96	12	37.96	7
37.98	10	37.98	11	37.98	8
38	14	38	10	38	14
38.02	8	38.02	11	38.02	16
38.04	14	38.04	10	38.04	7
38.06	6	38.06	7	38.06	9
38.08	10	38.08	12	38.08	9
38.1	10	38.1	15	38.1	12
38.12	11	38.12	10	38.12	8
38.14	11	38.14	14	38.14	13
38.16	6	38.16	9	38.16	16
38.18	6	38.18	9	38.18	9
38.2	9	38.2	13	38.2	7
38.22	4	38.22	14	38.22	8
38.24	7	38.24	9	38.24	8
38.26	9	38.26	11	38.26	15
38.28	15	38.28	10	38.28	10
38.3	12	38.3	10	38.3	16
38.32	9	38.32	9	38.32	13
38.34	7	38.34	11	38.34	13
38.36	10	38.36	10	38.36	12
38.38	14	38.38	10	38.38	5
38.4	17	38.4	5	38.4	5
38.42	7	38.42	11	38.42	15
38.44	11	38.44	14	38.44	11
38.46	10	38.46	10	38.46	8
38.48	9	38.48	11	38.48	2
38.5	8	38.5	9	38.5	9
38.52	10	38.52	15	38.52	6
38.54	7	38.54	17	38.54	11
38.56	17	38.56	12	38.56	17
38.58	9	38.58	11	38.58	12
38.6	12	38.6	13	38.6	5
38.62	8	38.62	10	38.62	14
38.64	10	38.64	7	38.64	8
38.66	9	38.66	12	38.66	8
38.68	13	38.68	3	38.68	8
38.7	5	38.7	6	38.7	7
38.72	4	38.72	7	38.72	13
38.74	10	38.74	6	38.74	8
38.76	4	38.76	14	38.76	9
38.78	5	38.78	15	38.78	7
38.8	10	38.8	6	38.8	13
38.82	8	38.82	8	38.82	15
38.84	9	38.84	9	38.84	9
38.86	13	38.86	11	38.86	9
38.88	21	38.88	8	38.88	9
38.9	14	38.9	16	38.9	17
38.92	7	38.92	14	38.92	8
38.94	7	38.94	-9999	38.94	10
38.96	7	38.96	-9999	38.96	5
38.98	6	38.98	-9999	38.98	7
39	9	39	-9999	39	9
39.02	10	39.02	-9999	39.02	11
39.04	7	39.04	-9999	39.04	11
39.06	9	39.06	-9999	39.06	12
39.08	6	39.08	-9999	39.08	6
39.1	5	39.1	-9999	39.1	16
39.12	15	39.12	-9999	39.12	11
39.14	5	39.14	-9999	39.14	8
39.16	13	39.16	-9999	39.16	8
39.18	11	39.18	-9999	39.18	13
39.2	7	39.2	-9999	39.2	12
39.22	12	39.22	-9999	39.22	13
39.24	13	39.24	-9999	39.24	9
39.26	10	39.26	-9999	39.26	11
39.28	7	39.28	-9999	39.28	15
39.3	10	39.3	-9999	39.3	21
39.32	12	39.32	-9999	39.32	7
39.34	10	39.34	-9999	39.34	7
39.36	7	39.36	-9999	39.36	9
39.38	13	39.38	-9999	39.38	11
39.4	5	39.4	-9999	39.4	10
39.42	9	39.42	-9999	39.42	18
39.44	11	39.44	-9999	39.44	15
39.46	8	39.46	-9999	39.46	8
39.48	6	39.48	-9999	39.48	8
39.5	6	39.5	-9999	39.5	12
39.52	9	39.52	-9999	39.52	10
39.54	12	39.54	-9999	39.54	13
39.56	12	39.56	-9999	39.56	9
39.58	10	39.58	-9999	39.58	10
39.6	11	39.6	-9999	39.6	8
39.62	-9999	39.62	-9999	39.62	7
39.64	-9999	39.64	-9999	39.64	13
39.66	-9999	39.66	-9999	39.66	11
39.68	-9999	39.68	-9999	39.68	11
39.7	-9999	39.7	-9999	39.7	12
39.72	-9999	39.72	-9999	39.72	15
39.74	-9999	39.74	-9999	39.74	9
39.76	-9999	39.76	-9999	39.76	17
39.78	-9999	39.78	-9999	39.78	6
39.8	-9999	39.8	-9999	39.8	10
39.82	-9999	39.82	-9999	39.82	9
39.84	-9999	39.84	-9999	39.84	12
39.86	-9999	39.86	-9999	39.86	8
39.88	-9999	39.88	-9999	39.88	14
39.9	-9999	39.9	-9999	39.9	11
39.92	-9999	39.92	-9999	39.92	9
39.94	-9999	39.94	-9999	39.94	12
39.96	-9999	39.96	-9999	39.96	11
39.98	-9999	39.98	-9999	39.98	3
40	-9999	40	-9999	40	8

## Sheet: b
20 nm LSMO		33 nm LSMO		66 nm LSMO
Voltage (V)	Phase (a.u.)	Voltage (V)	Phase (a.u.)	Voltage (V)	Phase (a.u.)
-7	45.0924	-7	40.1973	-9	205.179
-6.72	43.8411	-6.72	38.1598	-8.64	197.657
-6.44	42.468	-6.44	38.5011	-8.28	189.356
-6.16	43.3835	-6.16	38.9353	-7.92	204.319
-5.88	43.1443	-5.88	37.9937	-7.56	194.492
-5.6	42.8446	-5.6	39.5141	-7.2	175.107
-5.32	40.9849	-5.32	40.0765	-6.84	158.923
-5.04	41.8505	-5.04	37.8214	-6.48	125.684
-4.76	41.6962	-4.76	38.0557	-6.12	102.77
-4.48	41.7734	-4.48	41.0258	-5.76	79.8154
-4.2	40.5996	-4.2	39.6708	-5.4	37.7118
-3.92	41.3206	-3.92	41.4352	-5.04	51.0216
-3.64	41.2602	-3.64	41.9924	-4.68	28.1505
-3.36	42.146	-3.36	41.7649	-4.32	32.9356
-3.08	43.0435	-3.08	44.541	-3.96	30.5774
-2.8	44.6488	-2.8	44.0078	-3.6	27.9649
-2.52	43.2965	-2.52	41.7923	-3.24	22.0445
-2.24	43.5453	-2.24	44.8475	-2.88	31.1562
-1.96	44.1276	-1.96	43.6253	-2.52	31.0705
-1.68	44.789	-1.68	45.5455	-2.16	26.8848
-1.4	45.4988	-1.4	37.9871	-1.8	34.3692
-1.12	43.6368	-1.12	39.8121	-1.44	35.1022
-0.84	43.5164	-0.84	41.9546	-1.08	29.6908
-0.56	47.3598	-0.56	43.4928	-0.72	27.613
-0.28	45.4609	-0.28	47.0303	-0.36	28.7834
0	46.5442	0	52.6795	0	34.1957
0.28	47.1339	0.28	47.5503	0.36	38.9265
0.56	49.5498	0.56	43.6402	0.72	25.8687
0.84	53.8494	0.84	47.3278	1.08	31.9362
1.12	56.45	1.12	56.7542	1.44	29.2769
1.4	57.8938	1.4	62.3361	1.8	33.9427
1.68	83.5339	1.68	81.0522	2.16	38.5496
1.96	136.81	1.96	130.997	2.52	36.7016
2.24	157.32	2.24	128.849	2.88	42.1144
2.52	207.7	2.52	148.641	3.24	28.625
2.8	207.525	2.8	152.378	3.6	26.0369
3.08	210.365	3.08	199.796	3.96	28.2039
3.36	209.751	3.36	203.008	4.32	30.5564
3.64	212.916	3.64	200.257	4.68	29.6376
3.92	212.407	3.92	203.066	5.04	35.0061
4.2	211.83	4.2	204.168	5.4	33.1752
4.48	213.416	4.48	206.156	5.76	36.7604
4.76	215.306	4.76	205.629	6.12	21.4385
5.04	215.008	5.04	205.693	6.48	19.6435
5.32	214.163	5.32	204.581	6.84	34.9264
5.6	214.516	5.6	206.936	7.2	36.9835
5.88	214.191	5.88	206.073	7.56	36.4623
6.16	215.751	6.16	208.437	7.92	37.0479
6.44	216.276	6.44	208.397	8.28	25.2389
6.72	216.035	6.72	209.608	8.64	44.9194
7	215.117	7	208.274	9	28.1398
6.72	214.669	6.72	208.67	8.64	31.1619
6.44	214.122	6.44	208.554	8.28	39.6087
6.16	215.193	6.16	211.442	7.92	26.2762
5.88	216.831	5.88	209.745	7.56	40.6508
5.6	216.394	5.6	208.307	7.2	92.5073
5.32	215.852	5.32	207.627	6.84	79.9679
5.04	215.359	5.04	208.008	6.48	109.1
4.76	216.376	4.76	208.776	6.12	163.905
4.48	216.295	4.48	207.889	5.76	154.941
4.2	215.723	4.2	208.285	5.4	192.553
3.92	216.356	3.92	210.22	5.04	203.081
3.64	214.482	3.64	208.665	4.68	207.938
3.36	217.845	3.36	208.523	4.32	206.388
3.08	216.684	3.08	210.059	3.96	197.577
2.8	215.894	2.8	206.44	3.6	210.759
2.52	216.497	2.52	207.507	3.24	202.722
2.24	215.906	2.24	208.347	2.88	200.398
1.96	216.121	1.96	205.673	2.52	200.26
1.68	215.987	1.68	209.857	2.16	210.912
1.4	214.272	1.4	210.643	1.8	206.805
1.12	214.004	1.12	206.874	1.44	201.962
0.84	213.796	0.84	204.358	1.08	204.485
0.56	215.01	0.56	200.704	0.72	202.872
0.28	216.697	0.28	205.962	0.36	202.332
0	217.034	0	202.81	0	205.281
-0.28	215.352	-0.28	202.291	-0.36	210.643
-0.56	214.303	-0.56	204.074	-0.72	206.315
-0.84	213.59	-0.84	208.353	-1.08	203.938
-1.12	208.644	-1.12	186.951	-1.44	199.293
-1.4	191.964	-1.4	168.705	-1.8	208.35
-1.68	111.107	-1.68	167.895	-2.16	202.683
-1.96	94.4037	-1.96	139.463	-2.52	206.255
-2.24	74.0832	-2.24	96.5136	-2.88	204.314
-2.52	56.495	-2.52	66.8504	-3.24	205.974
-2.8	55.5841	-2.8	56.8257	-3.6	202.906
-3.08	51.033	-3.08	49.6768	-3.96	204.802
-3.36	48.1829	-3.36	47.3072	-4.32	205.275
-3.64	50.0506	-3.64	50.1347	-4.68	204.471
-3.92	46.2051	-3.92	46.9847	-5.04	206.22
-4.2	45.6542	-4.2	51.4349	-5.4	214.67
-4.48	48.7344	-4.48	43.8977	-5.76	211.985
-4.76	46.8985	-4.76	50.5369	-6.12	197.395
-5.04	46.2984	-5.04	45.4011	-6.48	199.516
-5.32	45.6107	-5.32	49.0444	-6.84	211.549
-5.6	45.9291	-5.6	43.4436	-7.2	205.627
-5.88	44.8395	-5.88	44.0205	-7.56	208.698
-6.16	45.6719	-6.16	45.191	-7.92	211.773
-6.44	45.9158	-6.44	42.4115	-8.28	202.497
-6.72	44.9614	-6.72	43.2819	-8.64	208.883
-7	47.6058	-7	42.5392	-9	194.615

## Sheet: c
Q// (Å)	Q^ (Å)	Intensity (a.u.)
4.14255	7.36531	5.25
4.15005	7.36531	1
3.4154	7.36653	6
3.42289	7.36653	5.25
3.43039	7.36653	4.5
3.43789	7.36653	5.75
3.44538	7.36653	6.5
3.45288	7.36653	6.25
3.46037	7.36653	5.25
3.46787	7.36653	4.5
3.47537	7.36653	5
3.48286	7.36653	4.5
3.49036	7.36653	4.25
3.49786	7.36653	3.75
3.50535	7.36653	4
3.51285	7.36653	5.5
3.52035	7.36653	5.75
3.52784	7.36653	4.5
3.53534	7.36653	4.25
3.54284	7.36653	4.75
3.55033	7.36653	5.5
3.55783	7.36653	6
3.56533	7.36653	4.25
3.57282	7.36653	3.75
3.58032	7.36653	5.5
3.58781	7.36653	6.75
3.59531	7.36653	6
3.60281	7.36653	5.75
3.6103	7.36653	4.75
3.6178	7.36653	4
3.6253	7.36653	4.25
3.63279	7.36653	4.5
3.64029	7.36653	5.25
3.64779	7.36653	4.25
3.65528	7.36653	3.5
3.66278	7.36653	4.5
3.67028	7.36653	5.75
3.67777	7.36653	6.75
3.68527	7.36653	6
3.69277	7.36653	5
3.70026	7.36653	5.75
3.70776	7.36653	4.5
3.71526	7.36653	6.5
3.72275	7.36653	7.25
3.73025	7.36653	4
3.73774	7.36653	4.25
3.74524	7.36653	3.5
3.75274	7.36653	5.16667
3.76023	7.36653	5.83333
3.76773	7.36653	9.16667
3.77523	7.36653	8.33333
3.78272	7.36653	3.5
3.79022	7.36653	3.66667
3.79772	7.36653	4.33333
3.80521	7.36653	3.66667
3.81271	7.36653	3.66667
3.82021	7.36653	5
3.8277	7.36653	4.5
3.8352	7.36653	3.5
3.8427	7.36653	4.66667
3.85019	7.36653	5
3.85769	7.36653	4.16667
3.86518	7.36653	3.66667
3.87268	7.36653	3.83333
3.88018	7.36653	4.5
3.88767	7.36653	5.33333
3.89517	7.36653	5.33333
3.90267	7.36653	4.33333
3.91016	7.36653	4
3.91766	7.36653	4.5
3.92516	7.36653	4.33333
3.93265	7.36653	4
3.94015	7.36653	3.66667
3.94765	7.36653	4.83333
3.95514	7.36653	5.83333
3.96264	7.36653	5.16667
3.97014	7.36653	4
3.97763	7.36653	4.5
3.98513	7.36653	6.16667
3.99262	7.36653	4.66667
4.00012	7.36653	3.66667
4.00762	7.36653	4.66667
4.01511	7.36653	4.5
4.02261	7.36653	4.16667
4.03011	7.36653	3.33333
4.0376	7.36653	4
4.0451	7.36653	5.33333
4.0526	7.36653	5.5
4.06009	7.36653	4.83333
4.06759	7.36653	4
4.07509	7.36653	4.66667
4.08258	7.36653	4.16667
4.09008	7.36653	3.33333
4.09758	7.36653	3.83333
4.10507	7.36653	4.16667
4.11257	7.36653	4.5
4.12006	7.36653	5.66667
4.12756	7.36653	5.16667
4.13506	7.36653	4.16667
4.14255	7.36653	5.66667
3.4004	7.36775	1
3.4079	7.36775	9
3.4154	7.36775	7.83333
3.42289	7.36775	6.5
3.43039	7.36775	4.33333
3.43789	7.36775	5.33333
3.44538	7.36775	5.66667
3.45288	7.36775	4.83333
3.46037	7.36775	4.33333
3.46787	7.36775	3.83333
3.47537	7.36775	4
3.48286	7.36775	4.16667
3.49036	7.36775	4.83333
3.49786	7.36775	4.5
3.50535	7.36775	4.16667
3.51285	7.36775	4.83333
3.52035	7.36775	5.33333
3.52784	7.36775	5.16667
3.53534	7.36775	4.5
3.54284	7.36775	4.5
3.55033	7.36775	5.5
3.55783	7.36775	5.83333
3.56533	7.36775	4.83333
3.57282	7.36775	4.83333
3.58032	7.36775	5.5
3.58781	7.36775	5.66667
3.59531	7.36775	5.33333
3.60281	7.36775	4.83333
3.6103	7.36775	4
3.6178	7.36775	4.16667
3.6253	7.36775	4.16667
3.63279	7.36775	4.16667
3.64029	7.36775	4.5
3.64779	7.36775	4.5
3.65528	7.36775	4.83333
3.66278	7.36775	5.5
3.67028	7.36775	5.5
3.67777	7.36775	5.16667
3.68527	7.36775	4.83333
3.69277	7.36775	4.33333
3.70026	7.36775	5.33333
3.70776	7.36775	5.83333
3.71526	7.36775	7
3.72275	7.36775	6.33333
3.73025	7.36775	4.5
3.73774	7.36775	4.83333
3.74524	7.36775	4.16667
3.75274	7.36775	5.83333
3.76023	7.36775	6.5
3.76773	7.36775	7.66667
3.77523	7.36775	8
3.78272	7.36775	5
3.79022	7.36775	4.83333
3.79772	7.36775	4.16667
3.80521	7.36775	3.33333
3.81271	7.36775	3.66667
3.82021	7.36775	3.5
3.8277	7.36775	3.5
3.8352	7.36775	3.16667
3.8427	7.36775	4.66667
3.85019	7.36775	4.33333
3.85769	7.36775	3.5
3.86518	7.36775	4.5
3.87268	7.36775	4.5
3.88018	7.36775	4.83333
3.88767	7.36775	5
3.89517	7.36775	4.66667
3.90267	7.36775	3.66667
3.91016	7.36775	4
3.91766	7.36775	4.5
3.92516	7.36775	3.66667
3.93265	7.36775	3.5
3.94015	7.36775	4.5
3.94765	7.36775	5.16667
3.95514	7.36775	4.83333
3.96264	7.36775	4.66667
3.97014	7.36775	4.66667
3.97763	7.36775	4.5
3.98513	7.36775	4.66667
3.99262	7.36775	4.5
4.00012	7.36775	5
4.00762	7.36775	4.66667
4.01511	7.36775	3.33333
4.02261	7.36775	3.5
4.03011	7.36775	3.5
4.0376	7.36775	5.33333
4.0451	7.36775	6
4.0526	7.36775	5.83333
4.06009	7.36775	5.16667
4.06759	7.36775	3.66667
4.07509	7.36775	4.33333
4.08258	7.36775	3.66667
4.09008	7.36775	4
4.09758	7.36775	5.16667
4.10507	7.36775	4.83333
4.11257	7.36775	4
4.12006	7.36775	4.5
4.12756	7.36775	4.83333
4.13506	7.36775	4.16667
4.14255	7.36775	5.83333
3.4004	7.36897	1
3.4079	7.36897	7.83333
3.4154	7.36897	7.33333
3.42289	7.36897	6.33333
3.43039	7.36897	4.16667
3.43789	7.36897	4.66667
3.44538	7.36897	4.66667
3.45288	7.36897	3.5
3.46037	7.36897	3.83333
3.46787	7.36897	3.5
3.47537	7.36897	3.33333
3.48286	7.36897	4.66667
3.49036	7.36897	5
3.49786	7.36897	4.16667
3.50535	7.36897	4.66667
3.51285	7.36897	5.83333
3.52035	7.36897	6.5
3.52784	7.36897	5.83333
3.53534	7.36897	5.33333
3.54284	7.36897	5.5
3.55033	7.36897	5.66667
3.55783	7.36897	5.5
3.56533	7.36897	5.16667
3.57282	7.36897	6
3.58032	7.36897	6.5
3.58781	7.36897	5.5
3.59531	7.36897	4.5
3.60281	7.36897	4.33333
3.6103	7.36897	4.83333
3.6178	7.36897	4.66667
3.6253	7.36897	4.66667
3.63279	7.36897	4.66667
3.64029	7.36897	4
3.64779	7.36897	4.83333
3.65528	7.36897	4.83333
3.66278	7.36897	5.5
3.67028	7.36897	5.33333
3.67777	7.36897	4.33333
3.68527	7.36897	4.33333
3.69277	7.36897	4
3.70026	7.36897	4.33333
3.70776	7.36897	5.16667
3.71526	7.36897	7.33333
3.72275	7.36897	5.66667
3.73025	7.36897	4.5
3.73774	7.36897	5.5
3.74524	7.36897	4
3.75274	7.36897	5.5
3.76023	7.36897	6.16667
3.76773	7.36897	7.33333
3.77523	7.36897	7.33333
3.78272	7.36897	5.16667
3.79022	7.36897	5.33333
3.79772	7.36897	4.66667
3.80521	7.36897	5.16667
3.81271	7.36897	4.66667
3.82021	7.36897	3.33333
3.8277	7.36897	4.33333
3.8352	7.36897	4.5
3.8427	7.36897	4.33333
3.85019	7.36897	4.83333
3.85769	7.36897	4.16667
3.86518	7.36897	4.5
3.87268	7.36897	5.33333
3.88018	7.36897	5.33333
3.88767	7.36897	4.33333
3.89517	7.36897	4.33333
3.90267	7.36897	4.66667
3.91016	7.36897	4.5
3.91766	7.36897	4.16667
3.92516	7.36897	3.66667
3.93265	7.36897	3.83333
3.94015	7.36897	4.5
3.94765	7.36897	4.5
3.95514	7.36897	4.5
3.96264	7.36897	4.33333
3.97014	7.36897	4
3.97763	7.36897	3.83333
3.98513	7.36897	3
3.99262	7.36897	4.5
4.00012	7.36897	6.33333
4.00762	7.36897	5
4.01511	7.36897	3.33333
4.02261	7.36897	3.5
4.03011	7.36897	4
4.0376	7.36897	5.5
4.0451	7.36897	5
4.0526	7.36897	4.5
4.06009	7.36897	4.66667
4.06759	7.36897	4.83333
4.07509	7.36897	5.16667
4.08258	7.36897	3.66667
4.09008	7.36897	4.5
4.09758	7.36897	5.66667
4.10507	7.36897	5.16667
4.11257	7.36897	4.5
4.12006	7.36897	5.33333
4.12756	7.36897	4.83333
4.13506	7.36897	3.33333
4.14255	7.36897	5.16667
3.4004	7.37019	10
3.4079	7.37019	8.33333
3.4154	7.37019	7.5
3.42289	7.37019	6.16667
3.43039	7.37019	5
3.43789	7.37019	5
3.44538	7.37019	4.83333
3.45288	7.37019	4.5
3.46037	7.37019	4.5
3.46787	7.37019	3.5
3.47537	7.37019	3.66667
3.48286	7.37019	5.5
3.49036	7.37019	6
3.49786	7.37019	5.33333
3.50535	7.37019	5.33333
3.51285	7.37019	5.83333
3.52035	7.37019	6.5
3.52784	7.37019	6.5
3.53534	7.37019	5.16667
3.54284	7.37019	5
3.55033	7.37019	6.66667
3.55783	7.37019	6.16667
3.56533	7.37019	5.66667
3.57282	7.37019	5.83333
3.58032	7.37019	5.66667
3.58781	7.37019	4.5
3.59531	7.37019	4.33333
3.60281	7.37019	4.83333
3.6103	7.37019	4.83333
3.6178	7.37019	5.16667
3.6253	7.37019	6
3.63279	7.37019	5.66667
3.64029	7.37019	4.5
3.64779	7.37019	5.16667
3.65528	7.37019	5.33333
3.66278	7.37019	5.16667
3.67028	7.37019	4.83333
3.67777	7.37019	4.33333
3.68527	7.37019	4.5
3.69277	7.37019	4.66667
3.70026	7.37019	4
3.70776	7.37019	5.16667
3.71526	7.37019	6.33333
3.72275	7.37019	5
3.73025	7.37019	5.5
3.73774	7.37019	6.5
3.74524	7.37019	4.5
3.75274	7.37019	6.33333
3.76023	7.37019	7.5
3.76773	7.37019	7.5
3.77523	7.37019	6.83333
3.78272	7.37019	6
3.79022	7.37019	4.66667
3.79772	7.37019	4.66667
3.80521	7.37019	6.16667
3.81271	7.37019	5
3.82021	7.37019	3.66667
3.8277	7.37019	4.33333
3.8352	7.37019	5
3.8427	7.37019	4.66667
3.85019	7.37019	4.66667
3.85769	7.37019	4.33333
3.86518	7.37019	4.33333
3.87268	7.37019	5.16667
3.88018	7.37019	5
3.88767	7.37019	4.5
3.89517	7.37019	4.5
3.90267	7.37019	4.66667
3.91016	7.37019	5.5
3.91766	7.37019	4.5
3.92516	7.37019	4
3.93265	7.37019	4.66667
3.94015	7.37019	4.66667
3.94765	7.37019	4
3.95514	7.37019	4.16667
3.96264	7.37019	5.16667
3.97014	7.37019	5.5
3.97763	7.37019	4
3.98513	7.37019	2
3.99262	7.37019	3.83333
4.00012	7.37019	6
4.00762	7.37019	5.5
4.01511	7.37019	4.16667
4.02261	7.37019	4.16667
4.03011	7.37019	4.16667
4.0376	7.37019	6.5
4.0451	7.37019	6.16667
4.0526	7.37019	4.5
4.06009	7.37019	4.83333
4.06759	7.37019	4.5
4.07509	7.37019	4.5
4.08258	7.37019	3.33333
4.09008	7.37019	4.5
4.09758	7.37019	5.5
4.10507	7.37019	4.5
4.11257	7.37019	3.33333
4.12006	7.37019	4.33333
4.12756	7.37019	4.66667
4.13506	7.37019	2.83333
4.14255	7.37019	4
3.39291	7.37141	1
3.4004	7.37141	8.75
3.4079	7.37141	6.66667
3.4154	7.37141	5.33333
3.42289	7.37141	4.5
3.43039	7.37141	4.33333
3.43789	7.37141	4.33333
3.44538	7.37141	5
3.45288	7.37141	5.83333
3.46037	7.37141	5.5
3.46787	7.37141	4.16667
3.47537	7.37141	4.83333
3.48286	7.37141	7.33333
3.49036	7.37141	6.5
3.49786	7.37141	4.66667
3.50535	7.37141	5.16667
3.51285	7.37141	6
3.52035	7.37141	6.5
3.52784	7.37141	6.66667
3.53534	7.37141	6.16667
3.54284	7.37141	6.16667
3.55033	7.37141	6.66667
3.55783	7.37141	5.66667
3.56533	7.37141	5.5
3.57282	7.37141	5.16667
3.58032	7.37141	4.83333
3.58781	7.37141	5.33333
3.59531	7.37141	4.83333
3.60281	7.37141	5
3.6103	7.37141	5.66667
3.6178	7.37141	5.16667
3.6253	7.37141	6.5
3.63279	7.37141	6.83333
3.64029	7.37141	6.33333
3.64779	7.37141	5.5
3.65528	7.37141	4.66667
3.66278	7.37141	4.66667
3.67028	7.37141	4.5
3.67777	7.37141	5.16667
3.68527	7.37141	5.16667
3.69277	7.37141	5.66667
3.70026	7.37141	5
3.70776	7.37141	4.83333
3.71526	7.37141	6.66667
3.72275	7.37141	5.83333
3.73025	7.37141	4.83333
3.73774	7.37141	5.83333
3.74524	7.37141	4.16667
3.75274	7.37141	5.83333
3.76023	7.37141	7.33333
3.76773	7.37141	7.16667
3.77523	7.37141	6.16667
3.78272	7.37141	5.66667
3.79022	7.37141	3.83333
3.79772	7.37141	4.16667
3.80521	7.37141	7.16667
3.81271	7.37141	6.16667
3.82021	7.37141	4.66667
3.8277	7.37141	4.83333
3.8352	7.37141	5.5
3.8427	7.37141	5
3.85019	7.37141	4.5
3.85769	7.37141	4.16667
3.86518	7.37141	4.66667
3.87268	7.37141	5.33333
3.88018	7.37141	4.5
3.88767	7.37141	4.66667
3.89517	7.37141	5.16667
3.90267	7.37141	4.83333
3.91016	7.37141	5
3.91766	7.37141	4.16667
3.92516	7.37141	4
3.93265	7.37141	4.66667
3.94015	7.37141	3.5
3.94765	7.37141	3
3.95514	7.37141	4.33333
3.96264	7.37141	5.83333
3.97014	7.37141	5
3.97763	7.37141	3
3.98513	7.37141	2.5
3.99262	7.37141	4.5
4.00012	7.37141	5
4.00762	7.37141	4.66667
4.01511	7.37141	4.66667
4.02261	7.37141	4.5
4.03011	7.37141	4
4.0376	7.37141	5.16667
4.0451	7.37141	5.33333
4.0526	7.37141	4.66667
4.06009	7.37141	4.5
4.06759	7.37141	3.66667
4.07509	7.37141	3.83333
4.08258	7.37141	4.16667
4.09008	7.37141	6
4.09758	7.37141	6.5
4.10507	7.37141	5
4.11257	7.37141	3.16667
4.12006	7.37141	4.33333
4.12756	7.37141	6
4.13506	7.37141	4.33333
4.14255	7.37141	4.5
3.39291	7.37263	1
3.4004	7.37263	7.83333
3.4079	7.37263	6.5
3.4154	7.37263	6
3.42289	7.37263	4.66667
3.43039	7.37263	4.33333
3.43789	7.37263	5.16667
3.44538	7.37263	5.5
3.45288	7.37263	6
3.46037	7.37263	5.66667
3.46787	7.37263	4.5
3.47537	7.37263	5.16667
3.48286	7.37263	6.83333
3.49036	7.37263	6.5
3.49786	7.37263	5.16667
3.50535	7.37263	4.83333
3.51285	7.37263	4.66667
3.52035	7.37263	5.33333
3.52784	7.37263	6.33333
3.53534	7.37263	6
3.54284	7.37263	6.5
3.55033	7.37263	6.66667
3.55783	7.37263	5.66667
3.56533	7.37263	5.83333
3.57282	7.37263	4.83333
3.58032	7.37263	4.83333
3.58781	7.37263	5.66667
3.59531	7.37263	5
3.60281	7.37263	5.66667
3.6103	7.37263	5.5
3.6178	7.37263	4.83333
3.6253	7.37263	5.16667
3.63279	7.37263	6
3.64029	7.37263	7.16667
3.64779	7.37263	5.5
3.65528	7.37263	5.16667
3.66278	7.37263	5.66667
3.67028	7.37263	4.83333
3.67777	7.37263	4.83333
3.68527	7.37263	5.66667
3.69277	7.37263	6
3.70026	7.37263	5.16667
3.70776	7.37263	5.33333
3.71526	7.37263	6.16667
3.72275	7.37263	6
3.73025	7.37263	5.33333
3.73774	7.37263	5.83333
3.74524	7.37263	5.5
3.75274	7.37263	6.5
3.76023	7.37263	7.83333
3.76773	7.37263	6.5
3.77523	7.37263	4.66667
3.78272	7.37263	5
3.79022	7.37263	2.83333
3.79772	7.37263	3.33333
3.80521	7.37263	5.83333
3.81271	7.37263	6.33333
3.82021	7.37263	5.33333
3.8277	7.37263	4.83333
3.8352	7.37263	6.16667
3.8427	7.37263	6
3.85019	7.37263	4.66667
3.85769	7.37263	4.16667
3.86518	7.37263	5.33333
3.87268	7.37263	5.83333
3.88018	7.37263	4
3.88767	7.37263	4.16667
3.89517	7.37263	4.83333
3.90267	7.37263	4
3.91016	7.37263	4.33333
3.91766	7.37263	4.83333
3.92516	7.37263	5.5
3.93265	7.37263	5.5
3.94015	7.37263	3.83333
3.94765	7.37263	4
3.95514	7.37263	5.33333
3.96264	7.37263	6.16667
3.97014	7.37263	5.33333
3.97763	7.37263	3.83333
3.98513	7.37263	3.33333
3.99262	7.37263	4
4.00012	7.37263	3.66667
4.00762	7.37263	3.83333
4.01511	7.37263	4.5
4.02261	7.37263	4
4.03011	7.37263	3.16667
4.0376	7.37263	4.5
4.0451	7.37263	6
4.0526	7.37263	5.5
4.06009	7.37263	4
4.06759	7.37263	2.5
4.07509	7.37263	3.16667
4.08258	7.37263	4.33333
4.09008	7.37263	5.5
4.09758	7.37263	5.16667
4.10507	7.37263	5
4.11257	7.37263	3.33333
4.12006	7.37263	3.5
4.12756	7.37263	5.5
4.13506	7.37263	4.33333
4.14255	7.37263	4
3.39291	7.37385	1
3.4004	7.37385	8.33333
3.4079	7.37385	6.16667
3.4154	7.37385	5.33333
3.42289	7.37385	4.33333
3.43039	7.37385	3.33333
3.43789	7.37385	4.16667
3.44538	7.37385	4.83333
3.45288	7.37385	4.66667
3.46037	7.37385	4
3.46787	7.37385	3.83333
3.47537	7.37385	4.16667
3.48286	7.37385	6.33333
3.49036	7.37385	6
3.49786	7.37385	4.33333
3.50535	7.37385	4.66667
3.51285	7.37385	4.66667
3.52035	7.37385	5.16667
3.52784	7.37385	6
3.53534	7.37385	6.33333
3.54284	7.37385	7
3.55033	7.37385	6.16667
3.55783	7.37385	5.33333
3.56533	7.37385	6.16667
3.57282	7.37385	5.16667
3.58032	7.37385	5.16667
3.58781	7.37385	5.83333
3.59531	7.37385	4.83333
3.60281	7.37385	5.5
3.6103	7.37385	5.66667
3.6178	7.37385	4.33333
3.6253	7.37385	4.16667
3.63279	7.37385	5.16667
3.64029	7.37385	6.5
3.64779	7.37385	5.83333
3.65528	7.37385	5.5
3.66278	7.37385	6.5
3.67028	7.37385	5.66667
3.67777	7.37385	4.83333
3.68527	7.37385	4.83333
3.69277	7.37385	5
3.70026	7.37385	6
3.70776	7.37385	6
3.71526	7.37385	6.66667
3.72275	7.37385	6.16667
3.73025	7.37385	5.83333
3.73774	7.37385	6
3.74524	7.37385	6.16667
3.75274	7.37385	6.16667
3.76023	7.37385	6.66667
3.76773	7.37385	6.83333
3.77523	7.37385	5.83333
3.78272	7.37385	5
3.79022	7.37385	3.83333
3.79772	7.37385	3.83333
3.80521	7.37385	5.16667
3.81271	7.37385	6.33333
3.82021	7.37385	6.33333
3.8277	7.37385	5.5
3.8352	7.37385	5.5
3.8427	7.37385	4.83333
3.85019	7.37385	3.83333
3.85769	7.37385	3.83333
3.86518	7.37385	5.33333
3.87268	7.37385	6.33333
3.88018	7.37385	4.5
3.88767	7.37385	3.66667
3.89517	7.37385	4.83333
3.90267	7.37385	4.33333
3.91016	7.37385	3.66667
3.91766	7.37385	4.83333
3.92516	7.37385	6
3.93265	7.37385	5
3.94015	7.37385	4.33333
3.94765	7.37385	5
3.95514	7.37385	5.33333
3.96264	7.37385	5.66667
3.97014	7.37385	5.16667
3.97763	7.37385	4.66667
3.98513	7.37385	4.16667
3.99262	7.37385	3.33333
4.00012	7.37385	3
4.00762	7.37385	3.66667
4.01511	7.37385	4
4.02261	7.37385	3.83333
4.03011	7.37385	4
4.0376	7.37385	4.83333
4.0451	7.37385	5.66667
4.0526	7.37385	5.16667
4.06009	7.37385	3.5
4.06759	7.37385	3
4.07509	7.37385	3.33333
4.08258	7.37385	4.83333
4.09008	7.37385	6
4.09758	7.37385	4.33333
4.10507	7.37385	4
4.11257	7.37385	3.16667
4.12006	7.37385	3
4.12756	7.37385	5
4.13506	7.37385	5
4.14255	7.37385	4.5
3.39291	7.37507	1
3.4004	7.37507	9.16667
3.4079	7.37507	6.66667
3.4154	7.37507	6.16667
3.42289	7.37507	5
3.43039	7.37507	3.83333
3.43789	7.37507	4.66667
3.44538	7.37507	4.66667
3.45288	7.37507	3.5
3.46037	7.37507	3.16667
3.46787	7.37507	4.16667
3.47537	7.37507	3.66667
3.48286	7.37507	4.16667
3.49036	7.37507	5.5
3.49786	7.37507	5.5
3.50535	7.37507	5.5
3.51285	7.37507	4.66667
3.52035	7.37507	4.5
3.52784	7.37507	4.66667
3.53534	7.37507	4.66667
3.54284	7.37507	5.83333
3.55033	7.37507	6.16667
3.55783	7.37507	6.66667
3.56533	7.37507	6.66667
3.57282	7.37507	5
3.58032	7.37507	6
3.58781	7.37507	6.33333
3.59531	7.37507	5.5
3.60281	7.37507	6.66667
3.6103	7.37507	5.66667
3.6178	7.37507	3.83333
3.6253	7.37507	4
3.63279	7.37507	5.16667
3.64029	7.37507	5.33333
3.64779	7.37507	5
3.65528	7.37507	5.5
3.66278	7.37507	6
3.67028	7.37507	5.33333
3.67777	7.37507	4.16667
3.68527	7.37507	4.66667
3.69277	7.37507	4.83333
3.70026	7.37507	5
3.70776	7.37507	4.5
3.71526	7.37507	4.83333
3.72275	7.37507	5.33333
3.73025	7.37507	5.66667
3.73774	7.37507	6.16667
3.74524	7.37507	6.5
3.75274	7.37507	5.66667
3.76023	7.37507	7.5
3.76773	7.37507	8.66667
3.77523	7.37507	5.83333
3.78272	7.37507	3.83333
3.79022	7.37507	3.83333
3.79772	7.37507	5
3.80521	7.37507	5.83333
3.81271	7.37507	7
3.82021	7.37507	7.16667
3.8277	7.37507	6.16667
3.8352	7.37507	5.16667
3.8427	7.37507	4
3.85019	7.37507	4.33333
3.85769	7.37507	4.5
3.86518	7.37507	5.5
3.87268	7.37507	6.66667
3.88018	7.37507	4.83333
3.88767	7.37507	4.33333
3.89517	7.37507	5.33333
3.90267	7.37507	4.33333
3.91016	7.37507	4.16667
3.91766	7.37507	5.83333
3.92516	7.37507	6
3.93265	7.37507	4.33333
3.94015	7.37507	4.5
3.94765	7.37507	5.83333
3.95514	7.37507	7
3.96264	7.37507	6.66667
3.97014	7.37507	6
3.97763	7.37507	6.5
3.98513	7.37507	5.33333
3.99262	7.37507	3.5
4.00012	7.37507	3.16667
4.00762	7.37507	4.33333
4.01511	7.37507	4.83333
4.02261	7.37507	4.16667
4.03011	7.37507	4.66667
4.0376	7.37507	5.83333
4.0451	7.37507	5.83333
4.0526	7.37507	5.33333
4.06009	7.37507	3.83333
4.06759	7.37507	3.16667
4.07509	7.37507	4.66667
4.08258	7.37507	5.83333
4.09008	7.37507	5.16667
4.09758	7.37507	3
4.10507	7.37507	3.66667
4.11257	7.37507	4.16667
4.12006	7.37507	3
4.12756	7.37507	3.83333
4.13506	7.37507	4.33333
3.39291	7.37629	1
3.4004	7.37629	9.16667
3.4079	7.37629	6.33333
3.4154	7.37629	4.66667
3.42289	7.37629	3.66667
3.43039	7.37629	3.33333
3.43789	7.37629	4.33333
3.44538	7.37629	4.5
3.45288	7.37629	3.5
3.46037	7.37629	2.83333
3.46787	7.37629	3.5
3.47537	7.37629	2.83333
3.48286	7.37629	4.16667
3.49036	7.37629	5.83333
3.49786	7.37629	5.66667
3.50535	7.37629	5.33333
3.51285	7.37629	4.66667
3.52035	7.37629	4.83333
3.52784	7.37629	5.16667
3.53534	7.37629	5.16667
3.54284	7.37629	5.16667
3.55033	7.37629	5.5
3.55783	7.37629	6.16667
3.56533	7.37629	6.5
3.57282	7.37629	5.83333
3.58032	7.37629	5.83333
3.58781	7.37629	6.16667
3.59531	7.37629	6.5
3.60281	7.37629	6.83333
3.6103	7.37629	5.5
3.6178	7.37629	3.66667
3.6253	7.37629	4.33333
3.63279	7.37629	5.5
3.64029	7.37629	5.5
3.64779	7.37629	4.83333
3.65528	7.37629	5.33333
3.66278	7.37629	5.66667
3.67028	7.37629	4.16667
3.67777	7.37629	3.66667
3.68527	7.37629	4
3.69277	7.37629	4.33333
3.70026	7.37629	4.66667
3.70776	7.37629	4.16667
3.71526	7.37629	3.66667
3.72275	7.37629	4
3.73025	7.37629	5
3.73774	7.37629	4.83333
3.74524	7.37629	5.5
3.75274	7.37629	6.16667
3.76023	7.37629	7.83333
3.76773	7.37629	9.16667
3.77523	7.37629	6.66667
3.78272	7.37629	4.5
3.79022	7.37629	5.16667
3.79772	7.37629	6.33333
3.80521	7.37629	6.33333
3.81271	7.37629	6.5
3.82021	7.37629	6.83333
3.8277	7.37629	5.33333
3.8352	7.37629	4
3.8427	7.37629	3.66667
3.85019	7.37629	4.16667
3.85769	7.37629	4.33333
3.86518	7.37629	4.5
3.87268	7.37629	5.33333
3.88018	7.37629	4.83333
3.88767	7.37629	4.5
3.89517	7.37629	5.33333
3.90267	7.37629	4.5
3.91016	7.37629	3.66667
3.91766	7.37629	6.5
3.92516	7.37629	6.83333
3.93265	7.37629	4.33333
3.94015	7.37629	4.5
3.94765	7.37629	5.33333
3.95514	7.37629	6.5
3.96264	7.37629	5.83333
3.97014	7.37629	5.33333
3.97763	7.37629	6.16667
3.98513	7.37629	5
3.99262	7.37629	3.5
4.00012	7.37629	3.33333
4.00762	7.37629	4.33333
4.01511	7.37629	5
4.02261	7.37629	4.33333
4.03011	7.37629	5.33333
4.0376	7.37629	6.66667
4.0451	7.37629	5.66667
4.0526	7.37629	5
4.06009	7.37629	3.83333
4.06759	7.37629	3.5
4.07509	7.37629	4.66667
4.08258	7.37629	5.33333
4.09008	7.37629	5
4.09758	7.37629	3.83333
4.10507	7.37629	4.33333
4.11257	7.37629	4.83333
4.12006	7.37629	3.66667
4.12756	7.37629	3.5
4.13506	7.37629	4
3.39291	7.37751	1
3.4004	7.37751	6.5
3.4079	7.37751	4.83333
3.4154	7.37751	5.83333
3.42289	7.37751	4.66667
3.43039	7.37751	4
3.43789	7.37751	5.16667
3.44538	7.37751	5
3.45288	7.37751	4.16667
3.46037	7.37751	4.16667
3.46787	7.37751	5.66667
3.47537	7.37751	4.83333
3.48286	7.37751	4.33333
3.49036	7.37751	6
3.49786	7.37751	5.83333
3.50535	7.37751	4.66667
3.51285	7.37751	4
3.52035	7.37751	3.83333
3.52784	7.37751	4.33333
3.53534	7.37751	4.66667
3.54284	7.37751	4.83333
3.55033	7.37751	5
3.55783	7.37751	5.33333
3.56533	7.37751	5.83333
3.57282	7.37751	5.66667
3.58032	7.37751	5.66667
3.58781	7.37751	6.16667
3.59531	7.37751	6.5
3.60281	7.37751	6.83333
3.6103	7.37751	6
3.6178	7.37751	4.5
3.6253	7.37751	4.33333
3.63279	7.37751	5.33333
3.64029	7.37751	5.5
3.64779	7.37751	4.33333
3.65528	7.37751	4.83333
3.66278	7.37751	4.66667
3.67028	7.37751	3.83333
3.67777	7.37751	4
3.68527	7.37751	4.33333
3.69277	7.37751	5
3.70026	7.37751	4.33333
3.70776	7.37751	3.33333
3.71526	7.37751	2.5
3.72275	7.37751	3.5
3.73025	7.37751	5
3.73774	7.37751	5
3.74524	7.37751	6.16667
3.75274	7.37751	6.33333
3.76023	7.37751	8.16667
3.76773	7.37751	8.66667
3.77523	7.37751	5
3.78272	7.37751	4.16667
3.79022	7.37751	4.33333
3.79772	7.37751	5.83333
3.80521	7.37751	7.66667
3.81271	7.37751	6.33333
3.82021	7.37751	5.5
3.8277	7.37751	5.83333
3.8352	7.37751	5
3.8427	7.37751	3.83333
3.85019	7.37751	4.66667
3.85769	7.37751	5.83333
3.86518	7.37751	5.16667
3.87268	7.37751	5
3.88018	7.37751	4.66667
3.88767	7.37751	5
3.89517	7.37751	6.33333
3.90267	7.37751	4.83333
3.91016	7.37751	3.66667
3.91766	7.37751	6.33333
3.92516	7.37751	6.16667
3.93265	7.37751	4.83333
3.94015	7.37751	4.83333
3.94765	7.37751	4.16667
3.95514	7.37751	5.83333
3.96264	7.37751	5.83333
3.97014	7.37751	4.66667
3.97763	7.37751	5.16667
3.98513	7.37751	5
3.99262	7.37751	4.16667
4.00012	7.37751	3.16667
4.00762	7.37751	4.33333
4.01511	7.37751	5.16667
4.02261	7.37751	4.66667
4.03011	7.37751	6.16667
4.0376	7.37751	6.16667
4.0451	7.37751	5.33333
4.0526	7.37751	5.66667
4.06009	7.37751	4.5
4.06759	7.37751	3.33333
4.07509	7.37751	4.33333
4.08258	7.37751	4.33333
4.09008	7.37751	3.66667
4.09758	7.37751	4.5
4.10507	7.37751	5.5
4.11257	7.37751	6
4.12006	7.37751	5.16667
4.12756	7.37751	4.33333
4.13506	7.37751	4
3.39291	7.37873	1
3.4004	7.37873	6.83333
3.4079	7.37873	4.66667
3.4154	7.37873	4.16667
3.42289	7.37873	3.33333
3.43039	7.37873	4.16667
3.43789	7.37873	5.33333
3.44538	7.37873	5.66667
3.45288	7.37873	5
3.46037	7.37873	3.83333
3.46787	7.37873	4.33333
3.47537	7.37873	4.5
3.48286	7.37873	4.5
3.49036	7.37873	5.33333
3.49786	7.37873	5.16667
3.50535	7.37873	4.16667
3.51285	7.37873	4.33333
3.52035	7.37873	4.66667
3.52784	7.37873	4.33333
3.53534	7.37873	4
3.54284	7.37873	5
3.55033	7.37873	5.16667
3.55783	7.37873	4
3.56533	7.37873	5.5
3.57282	7.37873	5.66667
3.58032	7.37873	4.33333
3.58781	7.37873	4.83333
3.59531	7.37873	5.5
3.60281	7.37873	6
3.6103	7.37873	5.5
3.6178	7.37873	4.83333
3.6253	7.37873	4.83333
3.63279	7.37873	4.33333
3.64029	7.37873	4.16667
3.64779	7.37873	4.33333
3.65528	7.37873	4.83333
3.66278	7.37873	4.66667
3.67028	7.37873	3.83333
3.67777	7.37873	4
3.68527	7.37873	4.5
3.69277	7.37873	5.33333
3.70026	7.37873	5.16667
3.70776	7.37873	4.16667
3.71526	7.37873	2.16667
3.72275	7.37873	3.5
3.73025	7.37873	6.16667
3.73774	7.37873	5.5
3.74524	7.37873	6
3.75274	7.37873	6.5
3.76023	7.37873	9.83333
3.76773	7.37873	9.66667
3.77523	7.37873	5.5
3.78272	7.37873	5.33333
3.79022	7.37873	4.66667
3.79772	7.37873	5.83333
3.80521	7.37873	6.66667
3.81271	7.37873	4.16667
3.82021	7.37873	4.83333
3.8277	7.37873	5.83333
3.8352	7.37873	5
3.8427	7.37873	5
3.85019	7.37873	5
3.85769	7.37873	5.83333
3.86518	7.37873	4.66667
3.87268	7.37873	3.66667
3.88018	7.37873	4.66667
3.88767	7.37873	5.16667
3.89517	7.37873	5.66667
3.90267	7.37873	5
3.91016	7.37873	3.5
3.91766	7.37873	5.16667
3.92516	7.37873	6.33333
3.93265	7.37873	6.16667
3.94015	7.37873	5.33333
3.94765	7.37873	4.33333
3.95514	7.37873	5.5
3.96264	7.37873	4.66667
3.97014	7.37873	3.16667
3.97763	7.37873	3.83333
3.98513	7.37873	4.5
3.99262	7.37873	3.33333
4.00012	7.37873	3
4.00762	7.37873	3.83333
4.01511	7.37873	4.5
4.02261	7.37873	5
4.03011	7.37873	5.16667
4.0376	7.37873	5.33333
4.0451	7.37873	5.16667
4.0526	7.37873	4.5
4.06009	7.37873	4
4.06759	7.37873	3.16667
4.07509	7.37873	3
4.08258	7.37873	2.83333
4.09008	7.37873	2.83333
4.09758	7.37873	4.16667
4.10507	7.37873	4.66667
4.11257	7.37873	5.33333
4.12006	7.37873	5.33333
4.12756	7.37873	4
4.13506	7.37873	3.66667
3.39291	7.37994	1
3.4004	7.37994	6.16667
3.4079	7.37994	4.33333
3.4154	7.37994	4.16667
3.42289	7.37994	4
3.43039	7.37994	4
3.43789	7.37994	4.5
3.44538	7.37994	4.83333
3.45288	7.37994	4.66667
3.46037	7.37994	4.33333
3.46787	7.37994	4.83333
3.47537	7.37994	4.33333
3.48286	7.37994	3.66667
3.49036	7.37994	4.16667
3.49786	7.37994	4
3.50535	7.37994	4
3.51285	7.37994	4.33333
3.52035	7.37994	3.66667
3.52784	7.37994	3.33333
3.53534	7.37994	3.66667
3.54284	7.37994	4.5
3.55033	7.37994	4.5
3.55783	7.37994	3.5
3.56533	7.37994	4.66667
3.57282	7.37994	4
3.58032	7.37994	2.83333
3.58781	7.37994	4.66667
3.59531	7.37994	4.83333
3.60281	7.37994	4.66667
3.6103	7.37994	5
3.6178	7.37994	5.33333
3.6253	7.37994	6.16667
3.63279	7.37994	5
3.64029	7.37994	4.33333
3.64779	7.37994	5.16667
3.65528	7.37994	4.33333
3.66278	7.37994	4
3.67028	7.37994	5
3.67777	7.37994	5
3.68527	7.37994	5.16667
3.69277	7.37994	6.16667
3.70026	7.37994	6.33333
3.70776	7.37994	5
3.71526	7.37994	3.33333
3.72275	7.37994	4.66667
3.73025	7.37994	6.5
3.73774	7.37994	6.5
3.74524	7.37994	6.16667
3.75274	7.37994	5.66667
3.76023	7.37994	9.33333
3.76773	7.37994	8.83333
3.77523	7.37994	4.5
3.78272	7.37994	5.33333
3.79022	7.37994	5
3.79772	7.37994	5.33333
3.80521	7.37994	7
3.81271	7.37994	4.83333
3.82021	7.37994	4.66667
3.8277	7.37994	5.66667
3.8352	7.37994	4.66667
3.8427	7.37994	5.33333
3.85019	7.37994	5
3.85769	7.37994	5.33333
3.86518	7.37994	5.66667
3.87268	7.37994	4.33333
3.88018	7.37994	4.16667
3.88767	7.37994	5
3.89517	7.37994	5.5
3.90267	7.37994	6.33333
3.91016	7.37994	6
3.91766	7.37994	4.16667
3.92516	7.37994	3.83333
3.93265	7.37994	5.83333
3.94015	7.37994	5.5
3.94765	7.37994	3.66667
3.95514	7.37994	4.83333
3.96264	7.37994	4.83333
3.97014	7.37994	3.66667
3.97763	7.37994	3.83333
3.98513	7.37994	4.33333
3.99262	7.37994	3.16667
4.00012	7.37994	3.5
4.00762	7.37994	5
4.01511	7.37994	4.5
4.02261	7.37994	5.16667
4.03011	7.37994	5.33333
4.0376	7.37994	4.83333
4.0451	7.37994	5.5
4.0526	7.37994	4.5
4.06009	7.37994	3.33333
4.06759	7.37994	3
4.07509	7.37994	3.83333
4.08258	7.37994	4.5
4.09008	7.37994	3.5
4.09758	7.37994	4.5
4.10507	7.37994	4.83333
4.11257	7.37994	4.5
4.12006	7.37994	4.66667
4.12756	7.37994	3.83333
4.13506	7.37994	4
3.39291	7.38116	1
3.4004	7.38116	7
3.4079	7.38116	6
3.4154	7.38116	4
3.42289	7.38116	3.16667
3.43039	7.38116	4.5
3.43789	7.38116	5.5
3.44538	7.38116	5.16667
3.45288	7.38116	4.16667
3.46037	7.38116	3.66667
3.46787	7.38116	4.16667
3.47537	7.38116	5
3.48286	7.38116	4.66667
3.49036	7.38116	4.33333
3.49786	7.38116	4.33333
3.50535	7.38116	4.5
3.51285	7.38116	4.33333
3.52035	7.38116	4.16667
3.52784	7.38116	4.33333
3.53534	7.38116	4.5
3.54284	7.38116	5.5
3.55033	7.38116	4.5
3.55783	7.38116	3
3.56533	7.38116	4.83333
3.57282	7.38116	4.5
3.58032	7.38116	2.5
3.58781	7.38116	4
3.59531	7.38116	4.16667
3.60281	7.38116	3.66667
3.6103	7.38116	4.16667
3.6178	7.38116	5
3.6253	7.38116	6.66667
3.63279	7.38116	5.5
3.64029	7.38116	4.66667
3.64779	7.38116	5.5
3.65528	7.38116	5.83333
3.66278	7.38116	5.33333
3.67028	7.38116	4
3.67777	7.38116	3.33333
3.68527	7.38116	4.83333
3.69277	7.38116	6.5
3.70026	7.38116	6.83333
3.70776	7.38116	6.5
3.71526	7.38116	5
3.72275	7.38116	5.33333
3.73025	7.38116	7.16667
3.73774	7.38116	6
3.74524	7.38116	4.33333
3.75274	7.38116	4.5
3.76023	7.38116	9.16667
3.76773	7.38116	8.33333
3.77523	7.38116	4.83333
3.78272	7.38116	5.66667
3.79022	7.38116	5.33333
3.79772	7.38116	5.16667
3.80521	7.38116	5
3.81271	7.38116	4.66667
3.82021	7.38116	5.16667
3.8277	7.38116	4.33333
3.8352	7.38116	3.33333
3.8427	7.38116	5.5
3.85019	7.38116	5.5
3.85769	7.38116	5
3.86518	7.38116	5.66667
3.87268	7.38116	3.5
3.88018	7.38116	3.5
3.88767	7.38116	4.66667
3.89517	7.38116	4.33333
3.90267	7.38116	5.5
3.91016	7.38116	6
3.91766	7.38116	4.16667
3.92516	7.38116	3.5
3.93265	7.38116	4.83333
3.94015	7.38116	4.33333
3.94765	7.38116	4.33333
3.95514	7.38116	5.16667
3.96264	7.38116	4.66667
3.97014	7.38116	5.16667
3.97763	7.38116	4.33333
3.98513	7.38116	3
3.99262	7.38116	2.66667
4.00012	7.38116	4.16667
4.00762	7.38116	5.33333
4.01511	7.38116	4.5
4.02261	7.38116	4.5
4.03011	7.38116	4.5
4.0376	7.38116	5
4.0451	7.38116	5.5
4.0526	7.38116	4
4.06009	7.38116	2.83333
4.06759	7.38116	3.33333
4.07509	7.38116	4.16667
4.08258	7.38116	4.66667
4.09008	7.38116	4
4.09758	7.38116	4.33333
4.10507	7.38116	5.33333
4.11257	7.38116	4.16667
4.12006	7.38116	3.16667
4.12756	7.38116	2.83333
4.13506	7.38116	3.5
3.39291	7.38238	1
3.4004	7.38238	5.16667
3.4079	7.38238	5
3.4154	7.38238	4.5
3.42289	7.38238	4
3.43039	7.38238	4.33333
3.43789	7.38238	4.66667
3.44538	7.38238	4.16667
3.45288	7.38238	4.16667
3.46037	7.38238	4.5
3.46787	7.38238	4.83333
3.47537	7.38238	5.16667
3.48286	7.38238	5.16667
3.49036	7.38238	4.83333
3.49786	7.38238	3.83333
3.50535	7.38238	4
3.51285	7.38238	4.5
3.52035	7.38238	4.83333
3.52784	7.38238	5.16667
3.53534	7.38238	5.33333
3.54284	7.38238	5.83333
3.55033	7.38238	4.33333
3.55783	7.38238	3
3.56533	7.38238	4
3.57282	7.38238	4.33333
3.58032	7.38238	4.5
3.58781	7.38238	5.66667
3.59531	7.38238	4.5
3.60281	7.38238	3.16667
3.6103	7.38238	4.33333
3.6178	7.38238	5.16667
3.6253	7.38238	5.5
3.63279	7.38238	5.16667
3.64029	7.38238	5.16667
3.64779	7.38238	5.5
3.65528	7.38238	5.83333
3.66278	7.38238	5.33333
3.67028	7.38238	4
3.67777	7.38238	4
3.68527	7.38238	4.5
3.69277	7.38238	5.16667
3.70026	7.38238	5.66667
3.70776	7.38238	7.33333
3.71526	7.38238	7.66667
3.72275	7.38238	6.66667
3.73025	7.38238	7.33333
3.73774	7.38238	6.33333
3.74524	7.38238	5
3.75274	7.38238	4.16667
3.76023	7.38238	7.83333
3.76773	7.38238	8.33333
3.77523	7.38238	5.83333
3.78272	7.38238	6
3.79022	7.38238	5.16667
3.79772	7.38238	4.16667
3.80521	7.38238	4
3.81271	7.38238	5.33333
3.82021	7.38238	5.16667
3.8277	7.38238	3.83333
3.8352	7.38238	3.83333
3.8427	7.38238	4.5
3.85019	7.38238	4.16667
3.85769	7.38238	4.16667
3.86518	7.38238	5
3.87268	7.38238	4.33333
3.88018	7.38238	3.66667
3.88767	7.38238	3.5
3.89517	7.38238	3.5
3.90267	7.38238	4.5
3.91016	7.38238	5.16667
3.91766	7.38238	3.83333
3.92516	7.38238	3.16667
3.93265	7.38238	5.16667
3.94015	7.38238	5.16667
3.94765	7.38238	3.83333
3.95514	7.38238	4.33333
3.96264	7.38238	4.83333
3.97014	7.38238	5
3.97763	7.38238	4.16667
3.98513	7.38238	3.83333
3.99262	7.38238	4
4.00012	7.38238	4.5
4.00762	7.38238	5.33333
4.01511	7.38238	3.83333
4.02261	7.38238	3.33333
4.03011	7.38238	4
4.0376	7.38238	3.5
4.0451	7.38238	4.66667
4.0526	7.38238	4.5
4.06009	7.38238	2.83333
4.06759	7.38238	3.66667
4.07509	7.38238	4.33333
4.08258	7.38238	4.66667
4.09008	7.38238	4
4.09758	7.38238	3.83333
4.10507	7.38238	5
4.11257	7.38238	3.83333
4.12006	7.38238	3.33333
4.12756	7.38238	3
4.13506	7.38238	3.33333
3.39291	7.3836	1
3.4004	7.3836	6
3.4079	7.3836	6.33333
3.4154	7.3836	5.83333
3.42289	7.3836	4.83333
3.43039	7.3836	4.83333
3.43789	7.3836	4.66667
3.44538	7.3836	5.5
3.45288	7.3836	5.66667
3.46037	7.3836	5
3.46787	7.3836	5.66667
3.47537	7.3836	6.33333
3.48286	7.3836	5.33333
3.49036	7.3836	5
3.49786	7.3836	4.33333
3.50535	7.3836	4.5
3.51285	7.3836	5
3.52035	7.3836	5.5
3.52784	7.3836	5.5
3.53534	7.3836	4.33333
3.54284	7.3836	5.83333
3.55033	7.3836	5.33333
3.55783	7.3836	3.83333
3.56533	7.3836	4.66667
3.57282	7.3836	6
3.58032	7.3836	5.83333
3.58781	7.3836	5.5
3.59531	7.3836	5.5
3.60281	7.3836	4.5
3.6103	7.3836	4.83333
3.6178	7.3836	5.83333
3.6253	7.3836	4.5
3.63279	7.3836	4.66667
3.64029	7.3836	5.5
3.64779	7.3836	5.83333
3.65528	7.3836	7.16667
3.66278	7.3836	6.5
3.67028	7.3836	5.16667
3.67777	7.3836	4.33333
3.68527	7.3836	3.83333
3.69277	7.3836	4.33333
3.70026	7.3836	5
3.70776	7.3836	6.33333
3.71526	7.3836	6.5
3.72275	7.3836	5.5
3.73025	7.3836	6.66667
3.73774	7.3836	6.66667
3.74524	7.3836	5.83333
3.75274	7.3836	5.16667
3.76023	7.3836	8.5
3.76773	7.3836	8.33333
3.77523	7.3836	5.66667
3.78272	7.3836	6.16667
3.79022	7.3836	4.83333
3.79772	7.3836	3.83333
3.80521	7.3836	3.66667
3.81271	7.3836	4.33333
3.82021	7.3836	5.16667
3.8277	7.3836	4.5
3.8352	7.3836	4.5
3.8427	7.3836	4.33333
3.85019	7.3836	4
3.85769	7.3836	4.5
3.86518	7.3836	4.5
3.87268	7.3836	4.16667
3.88018	7.3836	4.5
3.88767	7.3836	4
3.89517	7.3836	3.33333
3.90267	7.3836	3.33333
3.91016	7.3836	3.66667
3.91766	7.3836	3.5
3.92516	7.3836	3.66667
3.93265	7.3836	5.5
3.94015	7.3836	5.83333
3.94765	7.3836	4.83333
3.95514	7.3836	3.83333
3.96264	7.3836	3.83333
3.97014	7.3836	4.66667
3.97763	7.3836	4.16667
3.98513	7.3836	4.5
3.99262	7.3836	4.83333
4.00012	7.3836	4.16667
4.00762	7.3836	4
4.01511	7.3836	3.16667
4.02261	7.3836	3.16667
4.03011	7.3836	4
4.0376	7.3836	4
4.0451	7.3836	4.33333
4.0526	7.3836	4.5
4.06009	7.3836	4.16667
4.06759	7.3836	4.16667
4.07509	7.3836	3.83333
4.08258	7.3836	3.5
4.09008	7.3836	3.83333
4.09758	7.3836	3.66667
4.10507	7.3836	4
4.11257	7.3836	4
4.12006	7.3836	3.83333
4.12756	7.3836	3.66667
4.13506	7.3836	3.16667
3.39291	7.38482	1
3.4004	7.38482	5.66667
3.4079	7.38482	5.83333
3.4154	7.38482	6
3.42289	7.38482	5.33333
3.43039	7.38482	4
3.43789	7.38482	3
3.44538	7.38482	5.66667
3.45288	7.38482	6.33333
3.46037	7.38482	4.66667
3.46787	7.38482	5.33333
3.47537	7.38482	5.66667
3.48286	7.38482	5
3.49036	7.38482	4.83333
3.49786	7.38482	4.16667
3.50535	7.38482	4.16667
3.51285	7.38482	5.33333
3.52035	7.38482	5.33333
3.52784	7.38482	4.16667
3.53534	7.38482	3.16667
3.54284	7.38482	4.5
3.55033	7.38482	4.66667
3.55783	7.38482	3.83333
3.56533	7.38482	4.16667
3.57282	7.38482	5.5
3.58032	7.38482	6
3.58781	7.38482	5.66667
3.59531	7.38482	5.83333
3.60281	7.38482	4.33333
3.6103	7.38482	4.33333
3.6178	7.38482	5.66667
3.6253	7.38482	4
3.63279	7.38482	4.33333
3.64029	7.38482	5.16667
3.64779	7.38482	4.66667
3.65528	7.38482	5.5
3.66278	7.38482	6.16667
3.67028	7.38482	5.83333
3.67777	7.38482	5
3.68527	7.38482	4.16667
3.69277	7.38482	3.66667
3.70026	7.38482	3.83333
3.70776	7.38482	5
3.71526	7.38482	6
3.72275	7.38482	6.16667
3.73025	7.38482	6
3.73774	7.38482	6.5
3.74524	7.38482	6.33333
3.75274	7.38482	5.5
3.76023	7.38482	8.83333
3.76773	7.38482	9.5
3.77523	7.38482	6.33333
3.78272	7.38482	6.33333
3.79022	7.38482	5.16667
3.79772	7.38482	4.16667
3.80521	7.38482	4.5
3.81271	7.38482	4.5
3.82021	7.38482	4.83333
3.8277	7.38482	4.5
3.8352	7.38482	5
3.8427	7.38482	4.66667
3.85019	7.38482	5
3.85769	7.38482	4.83333
3.86518	7.38482	4.16667
3.87268	7.38482	5.16667
3.88018	7.38482	5
3.88767	7.38482	4
3.89517	7.38482	3.5
3.90267	7.38482	3.16667
3.91016	7.38482	3.5
3.91766	7.38482	3.5
3.92516	7.38482	3.83333
3.93265	7.38482	6.5
3.94015	7.38482	6.5
3.94765	7.38482	3.83333
3.95514	7.38482	3.5
3.96264	7.38482	4.16667
3.97014	7.38482	3.5
3.97763	7.38482	4
3.98513	7.38482	5.66667
3.99262	7.38482	5.66667
4.00012	7.38482	4.33333
4.00762	7.38482	3.33333
4.01511	7.38482	2.83333
4.02261	7.38482	3.16667
4.03011	7.38482	3.83333
4.0376	7.38482	4
4.0451	7.38482	4.33333
4.0526	7.38482	4.33333
4.06009	7.38482	4
4.06759	7.38482	4.16667
4.07509	7.38482	4
4.08258	7.38482	3.16667
4.09008	7.38482	4
4.09758	7.38482	4.16667
4.10507	7.38482	3.66667
4.11257	7.38482	4
4.12006	7.38482	4.33333
4.12756	7.38482	3.66667
4.13506	7.38482	2.66667
3.39291	7.38604	1
3.4004	7.38604	5.83333
3.4079	7.38604	6.16667
3.4154	7.38604	6.83333
3.42289	7.38604	6.5
3.43039	7.38604	5.16667
3.43789	7.38604	4.16667
3.44538	7.38604	6.5
3.45288	7.38604	6.16667
3.46037	7.38604	4.5
3.46787	7.38604	6
3.47537	7.38604	5.83333
3.48286	7.38604	4.83333
3.49036	7.38604	5.33333
3.49786	7.38604	5.83333
3.50535	7.38604	5.16667
3.51285	7.38604	4.83333
3.52035	7.38604	5.33333
3.52784	7.38604	5.16667
3.53534	7.38604	4
3.54284	7.38604	4.83333
3.55033	7.38604	5.33333
3.55783	7.38604	4.83333
3.56533	7.38604	5.33333
3.57282	7.38604	6
3.58032	7.38604	5.5
3.58781	7.38604	5
3.59531	7.38604	6
3.60281	7.38604	4.83333
3.6103	7.38604	3.83333
3.6178	7.38604	4.66667
3.6253	7.38604	4.5
3.63279	7.38604	6.33333
3.64029	7.38604	6.16667
3.64779	7.38604	4.16667
3.65528	7.38604	4.83333
3.66278	7.38604	6.66667
3.67028	7.38604	8.16667
3.67777	7.38604	6
3.68527	7.38604	5.33333
3.69277	7.38604	5.16667
3.70026	7.38604	3.83333
3.70776	7.38604	4
3.71526	7.38604	5.33333
3.72275	7.38604	4.83333
3.73025	7.38604	5.33333
3.73774	7.38604	6.5
3.74524	7.38604	6
3.75274	7.38604	5.33333
3.76023	7.38604	7
3.76773	7.38604	7.33333
3.77523	7.38604	5.66667
3.78272	7.38604	6.16667
3.79022	7.38604	5
3.79772	7.38604	4.66667
3.80521	7.38604	5.33333
3.81271	7.38604	4.33333
3.82021	7.38604	4.83333
3.8277	7.38604	4.83333
3.8352	7.38604	4.66667
3.8427	7.38604	5.66667
3.85019	7.38604	5.66667
3.85769	7.38604	5.16667
3.86518	7.38604	5.16667
3.87268	7.38604	4.33333
3.88018	7.38604	4.16667
3.88767	7.38604	4.16667
3.89517	7.38604	4
3.90267	7.38604	4.16667
3.91016	7.38604	4.5
3.91766	7.38604	4.5
3.92516	7.38604	4.16667
3.93265	7.38604	5.16667
3.94015	7.38604	5.33333
3.94765	7.38604	4
3.95514	7.38604	3.66667
3.96264	7.38604	4
3.97014	7.38604	3.83333
3.97763	7.38604	4
3.98513	7.38604	4.33333
3.99262	7.38604	3.83333
4.00012	7.38604	3.33333
4.00762	7.38604	3.66667
4.01511	7.38604	4
4.02261	7.38604	3.83333
4.03011	7.38604	4.33333
4.0376	7.38604	5.16667
4.0451	7.38604	4.66667
4.0526	7.38604	4.16667
4.06009	7.38604	4.33333
4.06759	7.38604	4
4.07509	7.38604	4
4.08258	7.38604	3.33333
4.09008	7.38604	4
4.09758	7.38604	4.16667
4.10507	7.38604	4
4.11257	7.38604	4.5
4.12006	7.38604	4
4.12756	7.38604	3.33333
4.13506	7.38604	2.83333
3.39291	7.38726	1
3.4004	7.38726	5.83333
3.4079	7.38726	5.66667
3.4154	7.38726	6.66667
3.42289	7.38726	7.66667
3.43039	7.38726	6.16667
3.43789	7.38726	5
3.44538	7.38726	6
3.45288	7.38726	4.83333
3.46037	7.38726	3.16667
3.46787	7.38726	4.5
3.47537	7.38726	5.16667
3.48286	7.38726	4.66667
3.49036	7.38726	5.16667
3.49786	7.38726	6
3.50535	7.38726	5
3.51285	7.38726	4.83333
3.52035	7.38726	5.66667
3.52784	7.38726	5
3.53534	7.38726	3.83333
3.54284	7.38726	4.16667
3.55033	7.38726	4.16667
3.55783	7.38726	4.5
3.56533	7.38726	5.33333
3.57282	7.38726	5.16667
3.58032	7.38726	5.5
3.58781	7.38726	5.5
3.59531	7.38726	5.16667
3.60281	7.38726	4.16667
3.6103	7.38726	4
3.6178	7.38726	4.33333
3.6253	7.38726	4.5
3.63279	7.38726	5.5
3.64029	7.38726	5.5
3.64779	7.38726	3.66667
3.65528	7.38726	4.16667
3.66278	7.38726	6.16667
3.67028	7.38726	7.16667
3.67777	7.38726	7
3.68527	7.38726	6.33333
3.69277	7.38726	5.5
3.70026	7.38726	4.33333
3.70776	7.38726	4.16667
3.71526	7.38726	5.5
3.72275	7.38726	5.16667
3.73025	7.38726	5.16667
3.73774	7.38726	5.5
3.74524	7.38726	5
3.75274	7.38726	4.66667
3.76023	7.38726	6.5
3.76773	7.38726	7
3.77523	7.38726	6
3.78272	7.38726	5.66667
3.79022	7.38726	4.16667
3.79772	7.38726	4
3.80521	7.38726	5
3.81271	7.38726	5.5
3.82021	7.38726	5.33333
3.8277	7.38726	4.16667
3.8352	7.38726	4.33333
3.8427	7.38726	5.5
3.85019	7.38726	5.5
3.85769	7.38726	5.33333
3.86518	7.38726	5.16667
3.87268	7.38726	4.66667
3.88018	7.38726	3.5
3.88767	7.38726	3.33333
3.89517	7.38726	4.33333
3.90267	7.38726	4.5
3.91016	7.38726	4.83333
3.91766	7.38726	5.16667
3.92516	7.38726	4.66667
3.93265	7.38726	4.33333
3.94015	7.38726	4.5
3.94765	7.38726	3.66667
3.95514	7.38726	4.16667
3.96264	7.38726	4.5
3.97014	7.38726	4
3.97763	7.38726	4.66667
3.98513	7.38726	4.33333
3.99262	7.38726	3.5
4.00012	7.38726	4
4.00762	7.38726	4.33333
4.01511	7.38726	3.5
4.02261	7.38726	3.5
4.03011	7.38726	4.66667
4.0376	7.38726	5
4.0451	7.38726	4.5
4.0526	7.38726	4.33333
4.06009	7.38726	3.33333
4.06759	7.38726	2.66667
4.07509	7.38726	4.5
4.08258	7.38726	4.83333
4.09008	7.38726	4.5
4.09758	7.38726	4
4.10507	7.38726	3.66667
4.11257	7.38726	4.5
4.12006	7.38726	3.66667
4.12756	7.38726	3.33333
4.13506	7.38726	4.83333
3.39291	7.38848	1
3.4004	7.38848	5.5
3.4079	7.38848	5.16667
3.4154	7.38848	6.5
3.42289	7.38848	8
3.43039	7.38848	7.83333
3.43789	7.38848	7.16667
3.44538	7.38848	6.33333
3.45288	7.38848	4.83333
3.46037	7.38848	4.16667
3.46787	7.38848	4.66667
3.47537	7.38848	4
3.48286	7.38848	4.33333
3.49036	7.38848	5.66667
3.49786	7.38848	5.83333
3.50535	7.38848	5.5
3.51285	7.38848	4.83333
3.52035	7.38848	5.83333
3.52784	7.38848	6.16667
3.53534	7.38848	4.33333
3.54284	7.38848	4.33333
3.55033	7.38848	4.33333
3.55783	7.38848	5.5
3.56533	7.38848	5.83333
3.57282	7.38848	4.83333
3.58032	7.38848	5.33333
3.58781	7.38848	5.5
3.59531	7.38848	4.66667
3.60281	7.38848	4.33333
3.6103	7.38848	4.5
3.6178	7.38848	3.5
3.6253	7.38848	4.66667
3.63279	7.38848	5.83333
3.64029	7.38848	4.83333
3.64779	7.38848	4.16667
3.65528	7.38848	4.83333
3.66278	7.38848	5.16667
3.67028	7.38848	6.83333
3.67777	7.38848	7.16667
3.68527	7.38848	6.16667
3.69277	7.38848	5.83333
3.70026	7.38848	5.5
3.70776	7.38848	5.5
3.71526	7.38848	5.83333
3.72275	7.38848	4
3.73025	7.38848	4.16667
3.73774	7.38848	5.66667
3.74524	7.38848	5.66667
3.75274	7.38848	4.83333
3.76023	7.38848	5
3.76773	7.38848	6
3.77523	7.38848	6
3.78272	7.38848	5.33333
3.79022	7.38848	4
3.79772	7.38848	4
3.80521	7.38848	5.5
3.81271	7.38848	5.83333
3.82021	7.38848	4.83333
3.8277	7.38848	4.33333
3.8352	7.38848	4.5
3.8427	7.38848	5.33333
3.85019	7.38848	4.33333
3.85769	7.38848	4.66667
3.86518	7.38848	5.33333
3.87268	7.38848	4.66667
3.88018	7.38848	4.33333
3.88767	7.38848	3.5
3.89517	7.38848	3.83333
3.90267	7.38848	5
3.91016	7.38848	5.16667
3.91766	7.38848	5.16667
3.92516	7.38848	4.66667
3.93265	7.38848	3.5
3.94015	7.38848	3.83333
3.94765	7.38848	3.83333
3.95514	7.38848	4.33333
3.96264	7.38848	3.33333
3.97014	7.38848	3.66667
3.97763	7.38848	5.5
3.98513	7.38848	4.5
3.99262	7.38848	3.16667
4.00012	7.38848	4.16667
4.00762	7.38848	6
4.01511	7.38848	4.83333
4.02261	7.38848	3.5
4.03011	7.38848	4.33333
4.0376	7.38848	5.16667
4.0451	7.38848	4.66667
4.0526	7.38848	4.66667
4.06009	7.38848	4
4.06759	7.38848	2.5
4.07509	7.38848	4.16667
4.08258	7.38848	6.16667
4.09008	7.38848	5.33333
4.09758	7.38848	4.16667
4.10507	7.38848	3.66667
4.11257	7.38848	3.83333
4.12006	7.38848	4
4.12756	7.38848	4.66667
4.13506	7.38848	6.33333
3.39291	7.3897	1
3.4004	7.3897	5.5
3.4079	7.3897	5.33333
3.4154	7.3897	6.33333
3.42289	7.3897	6.66667
3.43039	7.3897	7.33333
3.43789	7.3897	7.83333
3.44538	7.3897	6
3.45288	7.3897	4.83333
3.46037	7.3897	4.33333
3.46787	7.3897	4
3.47537	7.3897	3.83333
3.48286	7.3897	3.83333
3.49036	7.3897	4.66667
3.49786	7.3897	4.83333
3.50535	7.3897	5.83333
3.51285	7.3897	5.33333
3.52035	7.3897	4.33333
3.52784	7.3897	4.16667
3.53534	7.3897	3.66667
3.54284	7.3897	3.66667
3.55033	7.3897	3.16667
3.55783	7.3897	5
3.56533	7.3897	4.66667
3.57282	7.3897	3.66667
3.58032	7.3897	4.16667
3.58781	7.3897	4.5
3.59531	7.3897	4.5
3.60281	7.3897	4.66667
3.6103	7.3897	5.16667
3.6178	7.3897	3.83333
3.6253	7.3897	3.83333
3.63279	7.3897	3.5
3.64029	7.3897	3.66667
3.64779	7.3897	5
3.65528	7.3897	6.83333
3.66278	7.3897	5.66667
3.67028	7.3897	5
3.67777	7.3897	6.16667
3.68527	7.3897	4.83333
3.69277	7.3897	4.83333
3.70026	7.3897	6.5
3.70776	7.3897	4.16667
3.71526	7.3897	4.16667
3.72275	7.3897	3.66667
3.73025	7.3897	3.5
3.73774	7.3897	5.33333
3.74524	7.3897	6.16667
3.75274	7.3897	5.66667
3.76023	7.3897	6.16667
3.76773	7.3897	6.83333
3.77523	7.3897	5
3.78272	7.3897	5.16667
3.79022	7.3897	5.5
3.79772	7.3897	4.33333
3.80521	7.3897	4.83333
3.81271	7.3897	5.33333
3.82021	7.3897	4.33333
3.8277	7.3897	4.83333
3.8352	7.3897	5.33333
3.8427	7.3897	5.83333
3.85019	7.3897	5.33333
3.85769	7.3897	4.66667
3.86518	7.3897	5.33333
3.87268	7.3897	6
3.88018	7.3897	5.16667
3.88767	7.3897	3.5
3.89517	7.3897	4.5
3.90267	7.3897	5.33333
3.91016	7.3897	4.5
3.91766	7.3897	4
3.92516	7.3897	4.5
3.93265	7.3897	4.5
3.94015	7.3897	4.66667
3.94765	7.3897	4.5
3.95514	7.3897	4.16667
3.96264	7.3897	3
3.97014	7.3897	3.5
3.97763	7.3897	5.66667
3.98513	7.3897	4.83333
3.99262	7.3897	4
4.00012	7.3897	5.5
4.00762	7.3897	6.5
4.01511	7.3897	4.83333
4.02261	7.3897	3.66667
4.03011	7.3897	4.16667
4.0376	7.3897	4.5
4.0451	7.3897	3.83333
4.0526	7.3897	3.66667
4.06009	7.3897	3.66667
4.06759	7.3897	3
4.07509	7.3897	4.33333
4.08258	7.3897	6.16667
4.09008	7.3897	4.83333
4.09758	7.3897	4.5
4.10507	7.3897	4
[truncated: 93,848 more rows]

## Sheet: d
Q// (Å)	Q^ (Å)	Intensity (a.u.)
4.13456	7.38173	2.25
4.14206	7.38173	1
3.39205	7.38295	1
3.39955	7.38295	6.25
3.40705	7.38295	5.5
3.41455	7.38295	4.25
3.42205	7.38295	3.5
3.42955	7.38295	4.25
3.43705	7.38295	5
3.44455	7.38295	4.5
3.45205	7.38295	4.75
3.45955	7.38295	4.5
3.46705	7.38295	6
3.47455	7.38295	6.75
3.48205	7.38295	6.25
3.48955	7.38295	5.75
3.49705	7.38295	4.75
3.50455	7.38295	4.75
3.51205	7.38295	5.5
3.51955	7.38295	6.25
3.52705	7.38295	6.25
3.53455	7.38295	5.5
3.54205	7.38295	5.25
3.54955	7.38295	5.75
3.55705	7.38295	5.25
3.56455	7.38295	5.75
3.57205	7.38295	7.25
3.57955	7.38295	5.75
3.58706	7.38295	4.75
3.59456	7.38295	5
3.60206	7.38295	5.5
3.60956	7.38295	6.25
3.61706	7.38295	4.75
3.62456	7.38295	4.5
3.63206	7.38295	6
3.63956	7.38295	6.25
3.64706	7.38295	5.5
3.65456	7.38295	5.5
3.66206	7.38295	6.25
3.66956	7.38295	5
3.67706	7.38295	3
3.68456	7.38295	4.5
3.69206	7.38295	6.5
3.69956	7.38295	8.25
3.70706	7.38295	8.5
3.71456	7.38295	6.75
3.72206	7.38295	5.66667
3.72956	7.38295	4.66667
3.73706	7.38295	5.33333
3.74456	7.38295	6.66667
3.75206	7.38295	7.16667
3.75956	7.38295	6.5
3.76706	7.38295	5.33333
3.77456	7.38295	4.16667
3.78206	7.38295	2.66667
3.78956	7.38295	2.66667
3.79706	7.38295	5.16667
3.80456	7.38295	6
3.81206	7.38295	5
3.81956	7.38295	5.5
3.82706	7.38295	4.5
3.83456	7.38295	6
3.84206	7.38295	7.5
3.84956	7.38295	5
3.85706	7.38295	3.66667
3.86456	7.38295	4.33333
3.87206	7.38295	4.33333
3.87956	7.38295	4.5
3.88706	7.38295	4.5
3.89456	7.38295	5
3.90206	7.38295	5.33333
3.90956	7.38295	5.16667
3.91706	7.38295	5.66667
3.92456	7.38295	4.16667
3.93206	7.38295	2.66667
3.93956	7.38295	2
3.94706	7.38295	3.66667
3.95456	7.38295	4.66667
3.96206	7.38295	3.5
3.96956	7.38295	5
3.97706	7.38295	5.33333
3.98456	7.38295	5
3.99206	7.38295	4.33333
3.99956	7.38295	3.66667
4.00706	7.38295	3.83333
4.01456	7.38295	3
4.02206	7.38295	4.33333
4.02956	7.38295	4.83333
4.03706	7.38295	4
4.04456	7.38295	3
4.05206	7.38295	2.66667
4.05956	7.38295	4.16667
4.06706	7.38295	4
4.07456	7.38295	2.83333
4.08206	7.38295	3.66667
4.08956	7.38295	5
4.09706	7.38295	4.5
4.10456	7.38295	3
4.11206	7.38295	4.16667
4.11956	7.38295	4.83333
4.12706	7.38295	3
4.13456	7.38295	2.16667
3.39205	7.38417	1
3.39955	7.38417	5.5
3.40705	7.38417	5
3.41455	7.38417	4.33333
3.42205	7.38417	3.66667
3.42955	7.38417	4.16667
3.43705	7.38417	4.83333
3.44455	7.38417	4.66667
3.45205	7.38417	4.83333
3.45955	7.38417	4.33333
3.46705	7.38417	5.16667
3.47455	7.38417	5.5
3.48205	7.38417	5.66667
3.48955	7.38417	6.16667
3.49705	7.38417	4.66667
3.50455	7.38417	4.5
3.51205	7.38417	5.66667
3.51955	7.38417	5.5
3.52705	7.38417	5.33333
3.53455	7.38417	5.83333
3.54205	7.38417	5.33333
3.54955	7.38417	5.5
3.55705	7.38417	6.16667
3.56455	7.38417	6.66667
3.57205	7.38417	8
3.57955	7.38417	6.66667
3.58706	7.38417	5.33333
3.59456	7.38417	5
3.60206	7.38417	5.16667
3.60956	7.38417	6
3.61706	7.38417	5
3.62456	7.38417	5.16667
3.63206	7.38417	6.33333
3.63956	7.38417	5.33333
3.64706	7.38417	4.66667
3.65456	7.38417	5.16667
3.66206	7.38417	5.5
3.66956	7.38417	5
3.67706	7.38417	4
3.68456	7.38417	4.5
3.69206	7.38417	5.5
3.69956	7.38417	7.33333
3.70706	7.38417	7.5
3.71456	7.38417	5.66667
3.72206	7.38417	6.16667
3.72956	7.38417	5.33333
3.73706	7.38417	6
3.74456	7.38417	7.16667
3.75206	7.38417	7
3.75956	7.38417	7.16667
3.76706	7.38417	7.16667
3.77456	7.38417	6.16667
3.78206	7.38417	3.83333
3.78956	7.38417	3.16667
3.79706	7.38417	5.83333
3.80456	7.38417	7.33333
3.81206	7.38417	5.5
3.81956	7.38417	4.5
3.82706	7.38417	4.83333
3.83456	7.38417	6.66667
3.84206	7.38417	6.5
3.84956	7.38417	4.33333
3.85706	7.38417	4.33333
3.86456	7.38417	4.66667
3.87206	7.38417	4.16667
3.87956	7.38417	4
3.88706	7.38417	4.5
3.89456	7.38417	5.16667
3.90206	7.38417	5.33333
3.90956	7.38417	4.83333
3.91706	7.38417	5.5
3.92456	7.38417	5.33333
3.93206	7.38417	3.33333
3.93956	7.38417	3
3.94706	7.38417	4.16667
3.95456	7.38417	5
3.96206	7.38417	4.5
3.96956	7.38417	4.5
3.97706	7.38417	4.33333
3.98456	7.38417	4.83333
3.99206	7.38417	5
3.99956	7.38417	4.83333
4.00706	7.38417	4.66667
4.01456	7.38417	3.33333
4.02206	7.38417	4.33333
4.02956	7.38417	4.5
4.03706	7.38417	3.83333
4.04456	7.38417	3.66667
4.05206	7.38417	3
4.05956	7.38417	3.66667
4.06706	7.38417	4
4.07456	7.38417	3.16667
4.08206	7.38417	3
4.08956	7.38417	4
4.09706	7.38417	4.16667
4.10456	7.38417	3.66667
4.11206	7.38417	4.83333
4.11956	7.38417	3.83333
4.12706	7.38417	2.5
4.13456	7.38417	2.83333
3.39205	7.38539	1
3.39955	7.38539	4.83333
3.40705	7.38539	5.66667
3.41455	7.38539	5.33333
3.42205	7.38539	4
3.42955	7.38539	3.83333
3.43705	7.38539	5.16667
3.44455	7.38539	5.5
3.45205	7.38539	5.33333
3.45955	7.38539	4.83333
3.46705	7.38539	4.83333
3.47455	7.38539	6.33333
3.48205	7.38539	6.83333
3.48955	7.38539	5.83333
3.49705	7.38539	4.83333
3.50455	7.38539	5.33333
3.51205	7.38539	5.33333
3.51955	7.38539	3.83333
3.52705	7.38539	4.33333
3.53455	7.38539	5.83333
3.54205	7.38539	5.66667
3.54955	7.38539	5.33333
3.55705	7.38539	5.16667
3.56455	7.38539	5.83333
3.57205	7.38539	7.5
3.57955	7.38539	6
3.58706	7.38539	5
3.59456	7.38539	5.16667
3.60206	7.38539	4.83333
3.60956	7.38539	5
3.61706	7.38539	4.33333
3.62456	7.38539	4.83333
3.63206	7.38539	7
3.63956	7.38539	5.33333
3.64706	7.38539	3.16667
3.65456	7.38539	4.33333
3.66206	7.38539	5
3.66956	7.38539	4.5
3.67706	7.38539	4.5
3.68456	7.38539	4.5
3.69206	7.38539	4.5
3.69956	7.38539	6.66667
3.70706	7.38539	6.83333
3.71456	7.38539	4.83333
3.72206	7.38539	6
3.72956	7.38539	6.33333
3.73706	7.38539	7
3.74456	7.38539	8
3.75206	7.38539	7
3.75956	7.38539	7
3.76706	7.38539	6.5
3.77456	7.38539	6.5
3.78206	7.38539	5.33333
3.78956	7.38539	3.33333
3.79706	7.38539	5.16667
3.80456	7.38539	7.33333
3.81206	7.38539	6
3.81956	7.38539	4
3.82706	7.38539	4.83333
3.83456	7.38539	6
3.84206	7.38539	5.66667
3.84956	7.38539	4.66667
3.85706	7.38539	4.66667
3.86456	7.38539	5
3.87206	7.38539	4.33333
3.87956	7.38539	3.66667
3.88706	7.38539	4.5
3.89456	7.38539	5.66667
3.90206	7.38539	5.5
3.90956	7.38539	5.16667
3.91706	7.38539	5.33333
3.92456	7.38539	4.66667
3.93206	7.38539	4.16667
3.93956	7.38539	4.33333
3.94706	7.38539	5.16667
3.95456	7.38539	5.83333
3.96206	7.38539	4.83333
3.96956	7.38539	3.66667
3.97706	7.38539	2.66667
3.98456	7.38539	3.33333
3.99206	7.38539	5.33333
3.99956	7.38539	5
4.00706	7.38539	3.83333
4.01456	7.38539	4.33333
4.02206	7.38539	4.33333
4.02956	7.38539	3.83333
4.03706	7.38539	4.16667
4.04456	7.38539	4.66667
4.05206	7.38539	3.66667
4.05956	7.38539	4.33333
4.06706	7.38539	5.83333
4.07456	7.38539	5
4.08206	7.38539	3.66667
4.08956	7.38539	3.66667
4.09706	7.38539	4.33333
4.10456	7.38539	4.5
4.11206	7.38539	4.66667
4.11956	7.38539	3
4.12706	7.38539	3.16667
4.13456	7.38539	4.5
3.39205	7.38661	1
3.39955	7.38661	5.16667
3.40705	7.38661	5.33333
3.41455	7.38661	5.66667
3.42205	7.38661	4.83333
3.42955	7.38661	4.66667
3.43705	7.38661	6.33333
3.44455	7.38661	6
3.45205	7.38661	4.66667
3.45955	7.38661	4.33333
3.46705	7.38661	4.66667
3.47455	7.38661	6.33333
3.48205	7.38661	6.5
3.48955	7.38661	6.16667
3.49705	7.38661	5.16667
3.50455	7.38661	5
3.51205	7.38661	5.83333
3.51955	7.38661	4.83333
3.52705	7.38661	4.33333
3.53455	7.38661	5.66667
3.54205	7.38661	5.16667
3.54955	7.38661	4.16667
3.55705	7.38661	4.5
3.56455	7.38661	5.16667
3.57205	7.38661	7.16667
3.57955	7.38661	6.33333
3.58706	7.38661	4.83333
3.59456	7.38661	5
3.60206	7.38661	4.16667
3.60956	7.38661	3.66667
3.61706	7.38661	4
3.62456	7.38661	4.83333
3.63206	7.38661	7
3.63956	7.38661	5.83333
3.64706	7.38661	4
3.65456	7.38661	5.66667
3.66206	7.38661	6
3.66956	7.38661	4.83333
3.67706	7.38661	5.16667
3.68456	7.38661	4
3.69206	7.38661	3
3.69956	7.38661	5.33333
3.70706	7.38661	6
3.71456	7.38661	5.16667
3.72206	7.38661	6.33333
3.72956	7.38661	6.33333
3.73706	7.38661	8
3.74456	7.38661	8.5
3.75206	7.38661	5.83333
3.75956	7.38661	6
3.76706	7.38661	5.83333
3.77456	7.38661	6.33333
3.78206	7.38661	6
3.78956	7.38661	3.33333
3.79706	7.38661	4.16667
3.80456	7.38661	6
3.81206	7.38661	4.5
3.81956	7.38661	3.5
3.82706	7.38661	5.5
3.83456	7.38661	5.83333
3.84206	7.38661	5
3.84956	7.38661	5.33333
3.85706	7.38661	6.16667
3.86456	7.38661	6.16667
3.87206	7.38661	5.33333
3.87956	7.38661	4.83333
3.88706	7.38661	4.66667
3.89456	7.38661	6
3.90206	7.38661	6.16667
3.90956	7.38661	4.83333
3.91706	7.38661	4.66667
3.92456	7.38661	4.83333
3.93206	7.38661	5.5
3.93956	7.38661	5.5
3.94706	7.38661	5
3.95456	7.38661	4.83333
3.96206	7.38661	4.83333
3.96956	7.38661	3.33333
3.97706	7.38661	3.5
3.98456	7.38661	4.5
3.99206	7.38661	4.33333
3.99956	7.38661	4.33333
4.00706	7.38661	4.33333
4.01456	7.38661	4.66667
4.02206	7.38661	4
4.02956	7.38661	4
4.03706	7.38661	4.16667
4.04456	7.38661	4.66667
4.05206	7.38661	4.33333
4.05956	7.38661	4.16667
4.06706	7.38661	5.33333
4.07456	7.38661	5.16667
4.08206	7.38661	3.66667
4.08956	7.38661	3
4.09706	7.38661	4.5
4.10456	7.38661	5.5
4.11206	7.38661	4.83333
4.11956	7.38661	3.16667
4.12706	7.38661	4.16667
4.13456	7.38661	5.33333
3.39205	7.38783	1
3.39955	7.38783	5.83333
3.40705	7.38783	6.33333
3.41455	7.38783	5.83333
3.42205	7.38783	5.16667
3.42955	7.38783	5.33333
3.43705	7.38783	6
3.44455	7.38783	5.83333
3.45205	7.38783	4.83333
3.45955	7.38783	4.33333
3.46705	7.38783	4.66667
3.47455	7.38783	6.5
3.48205	7.38783	6.83333
3.48955	7.38783	5.83333
3.49705	7.38783	5.16667
3.50455	7.38783	5
3.51205	7.38783	4.83333
3.51955	7.38783	4.5
3.52705	7.38783	4.33333
3.53455	7.38783	4.66667
3.54205	7.38783	4.33333
3.54955	7.38783	3.5
3.55705	7.38783	3.5
3.56455	7.38783	4.5
3.57205	7.38783	6
3.57955	7.38783	5
3.58706	7.38783	4.83333
3.59456	7.38783	5.5
3.60206	7.38783	4.66667
3.60956	7.38783	3.83333
3.61706	7.38783	3.66667
3.62456	7.38783	4.33333
3.63206	7.38783	6.33333
3.63956	7.38783	6
3.64706	7.38783	3.83333
3.65456	7.38783	5.66667
3.66206	7.38783	6.5
3.66956	7.38783	4.33333
3.67706	7.38783	4.16667
3.68456	7.38783	3.83333
3.69206	7.38783	3.33333
3.69956	7.38783	5.5
3.70706	7.38783	6.33333
3.71456	7.38783	5.66667
3.72206	7.38783	5.33333
3.72956	7.38783	5.5
3.73706	7.38783	9
3.74456	7.38783	9.16667
3.75206	7.38783	6.66667
3.75956	7.38783	6.66667
3.76706	7.38783	5.66667
3.77456	7.38783	6.33333
3.78206	7.38783	6.5
3.78956	7.38783	4.16667
3.79706	7.38783	4.66667
3.80456	7.38783	6.33333
3.81206	7.38783	5.16667
3.81956	7.38783	4.33333
3.82706	7.38783	4.83333
3.83456	7.38783	4.16667
3.84206	7.38783	4.66667
3.84956	7.38783	6
3.85706	7.38783	5.33333
3.86456	7.38783	5.16667
3.87206	7.38783	5.66667
3.87956	7.38783	5.66667
3.88706	7.38783	5.83333
3.89456	7.38783	6
3.90206	7.38783	5.33333
3.90956	7.38783	4.5
3.91706	7.38783	4.16667
3.92456	7.38783	4
3.93206	7.38783	5
3.93956	7.38783	5.66667
3.94706	7.38783	5.16667
3.95456	7.38783	4
3.96206	7.38783	4.66667
3.96956	7.38783	4.66667
3.97706	7.38783	4.5
3.98456	7.38783	4.66667
3.99206	7.38783	4.66667
3.99956	7.38783	4.5
4.00706	7.38783	4.16667
4.01456	7.38783	5.33333
4.02206	7.38783	4.33333
4.02956	7.38783	4.16667
4.03706	7.38783	4.16667
4.04456	7.38783	3.66667
4.05206	7.38783	4
4.05956	7.38783	4.5
4.06706	7.38783	5.16667
4.07456	7.38783	5.16667
4.08206	7.38783	4.5
4.08956	7.38783	3.5
4.09706	7.38783	3.33333
4.10456	7.38783	4.5
4.11206	7.38783	4.83333
4.11956	7.38783	3.33333
4.12706	7.38783	4.83333
4.13456	7.38783	5.66667
3.39205	7.38904	1
3.39955	7.38904	5
3.40705	7.38904	5.5
3.41455	7.38904	5.66667
3.42205	7.38904	5.5
3.42955	7.38904	5.66667
3.43705	7.38904	5.66667
3.44455	7.38904	5.33333
3.45205	7.38904	4.33333
3.45955	7.38904	5
3.46705	7.38904	6.66667
3.47455	7.38904	5.83333
3.48205	7.38904	5.16667
3.48955	7.38904	5.66667
3.49705	7.38904	5.33333
3.50455	7.38904	4.83333
3.51205	7.38904	4.5
3.51955	7.38904	5
3.52705	7.38904	4.5
3.53455	7.38904	4.33333
3.54205	7.38904	4
3.54955	7.38904	3
3.55705	7.38904	3.83333
3.56455	7.38904	4.66667
3.57205	7.38904	5.83333
3.57955	7.38904	5.33333
3.58706	7.38904	4.66667
3.59456	7.38904	5.33333
3.60206	7.38904	5
3.60956	7.38904	4
3.61706	7.38904	3.66667
3.62456	7.38904	3.83333
3.63206	7.38904	4.5
3.63956	7.38904	4.83333
3.64706	7.38904	5.16667
3.65456	7.38904	6.66667
3.66206	7.38904	6.16667
3.66956	7.38904	4
3.67706	7.38904	4.16667
3.68456	7.38904	5.5
3.69206	7.38904	4.83333
3.69956	7.38904	4.66667
3.70706	7.38904	6.16667
3.71456	7.38904	6.33333
3.72206	7.38904	5.66667
3.72956	7.38904	6.16667
3.73706	7.38904	8.66667
3.74456	7.38904	8.16667
3.75206	7.38904	6.5
3.75956	7.38904	7.5
3.76706	7.38904	6.66667
3.77456	7.38904	6.66667
3.78206	7.38904	6.83333
3.78956	7.38904	5.66667
3.79706	7.38904	6.33333
3.80456	7.38904	5.16667
3.81206	7.38904	4
3.81956	7.38904	4.66667
3.82706	7.38904	4.33333
3.83456	7.38904	3.83333
3.84206	7.38904	4.33333
3.84956	7.38904	5
3.85706	7.38904	4.66667
3.86456	7.38904	5.33333
3.87206	7.38904	5.83333
3.87956	7.38904	5.66667
3.88706	7.38904	6
3.89456	7.38904	6.5
3.90206	7.38904	5.5
3.90956	7.38904	3.83333
3.91706	7.38904	4.83333
3.92456	7.38904	5.83333
3.93206	7.38904	5
3.93956	7.38904	5.66667
3.94706	7.38904	5.5
3.95456	7.38904	3.66667
3.96206	7.38904	4.83333
3.96956	7.38904	5.66667
3.97706	7.38904	6
3.98456	7.38904	5.5
3.99206	7.38904	4.16667
3.99956	7.38904	3.83333
4.00706	7.38904	3.66667
4.01456	7.38904	4.5
4.02206	7.38904	4.83333
4.02956	7.38904	5.33333
4.03706	7.38904	4.66667
4.04456	7.38904	3
4.05206	7.38904	3.66667
4.05956	7.38904	4.16667
4.06706	7.38904	4
4.07456	7.38904	4.33333
4.08206	7.38904	3.66667
4.08956	7.38904	3
4.09706	7.38904	2.66667
4.10456	7.38904	3.33333
4.11206	7.38904	4.33333
4.11956	7.38904	4
4.12706	7.38904	5.16667
4.13456	7.38904	5.33333
3.39205	7.39026	1
3.39955	7.39026	5.33333
3.40705	7.39026	6
3.41455	7.39026	5
3.42205	7.39026	4.83333
3.42955	7.39026	5
3.43705	7.39026	4.5
3.44455	7.39026	4.66667
3.45205	7.39026	5
3.45955	7.39026	5.16667
3.46705	7.39026	6
3.47455	7.39026	5
3.48205	7.39026	4.5
3.48955	7.39026	4.66667
3.49705	7.39026	4.33333
3.50455	7.39026	4.5
3.51205	7.39026	4
3.51955	7.39026	3.83333
3.52705	7.39026	3.5
3.53455	7.39026	3.66667
3.54205	7.39026	3.66667
3.54955	7.39026	3.16667
3.55705	7.39026	4.5
3.56455	7.39026	5.16667
3.57205	7.39026	5.66667
3.57955	7.39026	4.83333
3.58706	7.39026	4.83333
3.59456	7.39026	5.66667
3.60206	7.39026	5
3.60956	7.39026	4.5
3.61706	7.39026	4.16667
3.62456	7.39026	4.66667
3.63206	7.39026	5.33333
3.63956	7.39026	5
3.64706	7.39026	5.33333
3.65456	7.39026	6.16667
3.66206	7.39026	6
3.66956	7.39026	5.33333
3.67706	7.39026	4.83333
3.68456	7.39026	5.83333
3.69206	7.39026	6.5
3.69956	7.39026	6.5
3.70706	7.39026	6.66667
3.71456	7.39026	6.66667
3.72206	7.39026	6.33333
3.72956	7.39026	7.16667
3.73706	7.39026	9
3.74456	7.39026	7.83333
3.75206	7.39026	7.5
3.75956	7.39026	8.66667
3.76706	7.39026	7.16667
3.77456	7.39026	6.5
3.78206	7.39026	6.16667
3.78956	7.39026	7.5
3.79706	7.39026	8.16667
3.80456	7.39026	6.16667
3.81206	7.39026	5
3.81956	7.39026	5.16667
3.82706	7.39026	4.16667
3.83456	7.39026	3.66667
3.84206	7.39026	4.33333
3.84956	7.39026	4.33333
3.85706	7.39026	4
3.86456	7.39026	4
3.87206	7.39026	4.16667
3.87956	7.39026	4.33333
3.88706	7.39026	5.83333
3.89456	7.39026	5.66667
3.90206	7.39026	4.83333
3.90956	7.39026	4.33333
3.91706	7.39026	5
3.92456	7.39026	5.5
3.93206	7.39026	4
3.93956	7.39026	5
3.94706	7.39026	6
3.95456	7.39026	6.33333
3.96206	7.39026	7.16667
3.96956	7.39026	6.33333
3.97706	7.39026	4.66667
3.98456	7.39026	4
3.99206	7.39026	4.83333
3.99956	7.39026	5
4.00706	7.39026	3.5
4.01456	7.39026	4
4.02206	7.39026	5.16667
4.02956	7.39026	5.83333
4.03706	7.39026	5
4.04456	7.39026	2.66667
4.05206	7.39026	3.33333
4.05956	7.39026	4.5
4.06706	7.39026	4.33333
4.07456	7.39026	4.83333
4.08206	7.39026	4.83333
4.08956	7.39026	4
4.09706	7.39026	2.16667
4.10456	7.39026	2.83333
4.11206	7.39026	4.33333
4.11956	7.39026	3.83333
4.12706	7.39026	4.5
4.13456	7.39026	5
3.39205	7.39148	1
3.39955	7.39148	5
3.40705	7.39148	5.5
3.41455	7.39148	4.83333
3.42205	7.39148	5.16667
3.42955	7.39148	5
3.43705	7.39148	5
3.44455	7.39148	5.33333
3.45205	7.39148	5.16667
3.45955	7.39148	6.5
3.46705	7.39148	8
3.47455	7.39148	6.16667
3.48205	7.39148	4.16667
3.48955	7.39148	3.83333
3.49705	7.39148	4.83333
3.50455	7.39148	5
3.51205	7.39148	4.16667
3.51955	7.39148	4.16667
3.52705	7.39148	4.16667
3.53455	7.39148	4.5
3.54205	7.39148	4.33333
3.54955	7.39148	3.66667
3.55705	7.39148	4.16667
3.56455	7.39148	5.16667
3.57205	7.39148	6.5
3.57955	7.39148	5
3.58706	7.39148	3.16667
3.59456	7.39148	4.33333
3.60206	7.39148	4
3.60956	7.39148	4.16667
3.61706	7.39148	5
3.62456	7.39148	5.33333
3.63206	7.39148	6
3.63956	7.39148	5.83333
3.64706	7.39148	7
3.65456	7.39148	6.5
3.66206	7.39148	5.66667
3.66956	7.39148	6
3.67706	7.39148	4.66667
3.68456	7.39148	4.66667
3.69206	7.39148	6
3.69956	7.39148	6.33333
3.70706	7.39148	6.5
3.71456	7.39148	7
3.72206	7.39148	7.16667
3.72956	7.39148	8.33333
3.73706	7.39148	9
3.74456	7.39148	6.66667
3.75206	7.39148	5.5
3.75956	7.39148	7.16667
3.76706	7.39148	6.66667
3.77456	7.39148	6.16667
3.78206	7.39148	5
3.78956	7.39148	5.83333
3.79706	7.39148	7.83333
3.80456	7.39148	5.66667
3.81206	7.39148	4.33333
3.81956	7.39148	4.66667
3.82706	7.39148	4.33333
3.83456	7.39148	4.5
3.84206	7.39148	4.66667
3.84956	7.39148	5
3.85706	7.39148	4.5
3.86456	7.39148	4.83333
3.87206	7.39148	4.83333
3.87956	7.39148	3.16667
3.88706	7.39148	4.66667
3.89456	7.39148	5.83333
3.90206	7.39148	4.66667
3.90956	7.39148	4
3.91706	7.39148	4.83333
3.92456	7.39148	5.33333
3.93206	7.39148	4
3.93956	7.39148	4
3.94706	7.39148	6.16667
3.95456	7.39148	7.5
3.96206	7.39148	6.66667
3.96956	7.39148	5.16667
3.97706	7.39148	4.33333
3.98456	7.39148	3.83333
3.99206	7.39148	4
3.99956	7.39148	5
4.00706	7.39148	4.16667
4.01456	7.39148	4
4.02206	7.39148	5.5
4.02956	7.39148	6
4.03706	7.39148	5.16667
4.04456	7.39148	3.33333
4.05206	7.39148	3.33333
4.05956	7.39148	3.66667
4.06706	7.39148	4.16667
4.07456	7.39148	5.16667
4.08206	7.39148	4
4.08956	7.39148	4
4.09706	7.39148	3.83333
4.10456	7.39148	3.33333
4.11206	7.39148	3.83333
4.11956	7.39148	4.16667
4.12706	7.39148	4
4.13456	7.39148	4.16667
3.39205	7.3927	1
3.39955	7.3927	6.16667
3.40705	7.3927	6.5
3.41455	7.3927	4.83333
3.42205	7.3927	4.83333
3.42955	7.3927	5
3.43705	7.3927	4.66667
3.44455	7.3927	4.83333
3.45205	7.3927	5.5
3.45955	7.3927	5.66667
3.46705	7.3927	5.66667
3.47455	7.3927	6.16667
3.48205	7.3927	4.83333
3.48955	7.3927	3.83333
3.49705	7.3927	4.66667
3.50455	7.3927	5
3.51205	7.3927	4.33333
3.51955	7.3927	4.16667
3.52705	7.3927	4.83333
3.53455	7.3927	5.16667
3.54205	7.3927	5.16667
3.54955	7.3927	5
3.55705	7.3927	4.5
3.56455	7.3927	4.83333
3.57205	7.3927	6.16667
3.57955	7.3927	4
3.58706	7.3927	2.16667
3.59456	7.3927	4.5
3.60206	7.3927	4.16667
3.60956	7.3927	4.33333
3.61706	7.3927	5.5
3.62456	7.3927	6.33333
3.63206	7.3927	6.83333
3.63956	7.3927	5.5
3.64706	7.3927	5.33333
3.65456	7.3927	4.83333
3.66206	7.3927	5.16667
3.66956	7.3927	6.33333
3.67706	7.3927	5.33333
3.68456	7.3927	3.66667
3.69206	7.3927	4.66667
3.69956	7.3927	5.66667
3.70706	7.3927	5
3.71456	7.3927	5.66667
3.72206	7.3927	8.16667
3.72956	7.3927	8.83333
3.73706	7.3927	9.16667
3.74456	7.3927	7.66667
3.75206	7.3927	5.16667
3.75956	7.3927	5.5
3.76706	7.3927	5.5
3.77456	7.3927	5.66667
3.78206	7.3927	4
3.78956	7.3927	4.5
3.79706	7.3927	6.66667
3.80456	7.3927	6.33333
3.81206	7.3927	4.66667
3.81956	7.3927	4
3.82706	7.3927	3.83333
3.83456	7.3927	4.5
3.84206	7.3927	4.83333
3.84956	7.3927	5.33333
3.85706	7.3927	5.33333
3.86456	7.3927	4.83333
3.87206	7.3927	4.66667
3.87956	7.3927	3.83333
3.88706	7.3927	4.5
3.89456	7.3927	4.33333
3.90206	7.3927	4.33333
3.90956	7.3927	4.33333
3.91706	7.3927	4.33333
3.92456	7.3927	4.33333
3.93206	7.3927	3.83333
3.93956	7.3927	3.83333
3.94706	7.3927	6
3.95456	7.3927	9
3.96206	7.3927	7.5
3.96956	7.3927	5.16667
3.97706	7.3927	4.33333
3.98456	7.3927	4.33333
3.99206	7.3927	4
3.99956	7.3927	4.66667
4.00706	7.3927	4.5
4.01456	7.3927	4.16667
4.02206	7.3927	5.5
4.02956	7.3927	5
4.03706	7.3927	3.83333
4.04456	7.3927	3.16667
4.05206	7.3927	3.5
4.05956	7.3927	3.16667
4.06706	7.3927	4.33333
4.07456	7.3927	6
4.08206	7.3927	4.66667
4.08956	7.3927	4
4.09706	7.3927	4.83333
4.10456	7.3927	4.66667
4.11206	7.3927	4
4.11956	7.3927	3.83333
4.12706	7.3927	3.66667
4.13456	7.3927	4
3.39205	7.39392	1
3.39955	7.39392	6.16667
3.40705	7.39392	5.66667
3.41455	7.39392	4.16667
3.42205	7.39392	4.5
3.42955	7.39392	5.5
3.43705	7.39392	4.5
3.44455	7.39392	4.33333
3.45205	7.39392	4.16667
3.45955	7.39392	4.66667
3.46705	7.39392	5.66667
3.47455	7.39392	6.5
3.48205	7.39392	5.33333
3.48955	7.39392	3.5
3.49705	7.39392	4.83333
3.50455	7.39392	5.83333
3.51205	7.39392	4.83333
3.51955	7.39392	4.33333
3.52705	7.39392	5.66667
3.53455	7.39392	5.66667
3.54205	7.39392	5.16667
3.54955	7.39392	5.5
3.55705	7.39392	4.83333
3.56455	7.39392	5.66667
3.57205	7.39392	5.83333
3.57955	7.39392	3.66667
3.58706	7.39392	3.33333
3.59456	7.39392	4.33333
3.60206	7.39392	3.66667
3.60956	7.39392	4.5
3.61706	7.39392	5.16667
3.62456	7.39392	4.83333
3.63206	7.39392	4.83333
3.63956	7.39392	4.33333
3.64706	7.39392	4.16667
3.65456	7.39392	4.16667
3.66206	7.39392	4.66667
3.66956	7.39392	4.83333
3.67706	7.39392	4.5
3.68456	7.39392	3.83333
3.69206	7.39392	5.16667
3.69956	7.39392	6
3.70706	7.39392	5.33333
3.71456	7.39392	5.66667
3.72206	7.39392	7.5
3.72956	7.39392	7.66667
3.73706	7.39392	8.5
3.74456	7.39392	7.66667
3.75206	7.39392	4.33333
3.75956	7.39392	4.33333
3.76706	7.39392	5.16667
3.77456	7.39392	5.33333
3.78206	7.39392	5
3.78956	7.39392	4.83333
3.79706	7.39392	6.5
3.80456	7.39392	6.33333
3.81206	7.39392	5.16667
3.81956	7.39392	4.83333
3.82706	7.39392	3.66667
3.83456	7.39392	4.33333
3.84206	7.39392	4.83333
3.84956	7.39392	5.33333
3.85706	7.39392	4.66667
3.86456	7.39392	4.66667
3.87206	7.39392	5.33333
3.87956	7.39392	4.66667
3.88706	7.39392	4.66667
3.89456	7.39392	4.33333
3.90206	7.39392	4.66667
3.90956	7.39392	4.5
3.91706	7.39392	4.33333
3.92456	7.39392	5
3.93206	7.39392	4.66667
3.93956	7.39392	4
3.94706	7.39392	5
3.95456	7.39392	7.33333
3.96206	7.39392	6.5
3.96956	7.39392	6.16667
3.97706	7.39392	5.66667
3.98456	7.39392	4.5
3.99206	7.39392	4.16667
3.99956	7.39392	4.83333
4.00706	7.39392	4.66667
4.01456	7.39392	4.66667
4.02206	7.39392	5.66667
4.02956	7.39392	4.66667
4.03706	7.39392	4.33333
4.04456	7.39392	4.5
4.05206	7.39392	5
4.05956	7.39392	4.5
4.06706	7.39392	5
4.07456	7.39392	6.5
4.08206	7.39392	4.5
4.08956	7.39392	3
4.09706	7.39392	5
4.10456	7.39392	4.5
4.11206	7.39392	3.5
4.11956	7.39392	4
4.12706	7.39392	4.33333
4.13456	7.39392	4.83333
3.39205	7.39514	1
3.39955	7.39514	6.5
3.40705	7.39514	6.33333
3.41455	7.39514	5.33333
3.42205	7.39514	4.83333
3.42955	7.39514	5.33333
3.43705	7.39514	5
3.44455	7.39514	4
3.45205	7.39514	3.66667
3.45955	7.39514	3.5
3.46705	7.39514	4.16667
3.47455	7.39514	6
3.48205	7.39514	5.66667
3.48955	7.39514	3.83333
3.49705	7.39514	4.33333
3.50455	7.39514	6.16667
3.51205	7.39514	5.66667
3.51955	7.39514	4.33333
3.52705	7.39514	5.16667
3.53455	7.39514	5.66667
3.54205	7.39514	5.33333
3.54955	7.39514	4.83333
3.55705	7.39514	4
3.56455	7.39514	4.66667
3.57205	7.39514	5.5
3.57955	7.39514	4.83333
3.58706	7.39514	4.5
3.59456	7.39514	5.33333
3.60206	7.39514	4.5
3.60956	7.39514	4.5
3.61706	7.39514	5
3.62456	7.39514	4.33333
3.63206	7.39514	3.66667
3.63956	7.39514	3.33333
3.64706	7.39514	3.5
3.65456	7.39514	3.5
3.66206	7.39514	4.16667
3.66956	7.39514	4.66667
3.67706	7.39514	5.16667
3.68456	7.39514	5.33333
3.69206	7.39514	6.16667
3.69956	7.39514	5.5
3.70706	7.39514	5
3.71456	7.39514	5.66667
3.72206	7.39514	7.33333
3.72956	7.39514	6.33333
3.73706	7.39514	7.16667
3.74456	7.39514	8
3.75206	7.39514	5.16667
3.75956	7.39514	4.66667
3.76706	7.39514	6
3.77456	7.39514	5.83333
3.78206	7.39514	5.66667
3.78956	7.39514	5.66667
3.79706	7.39514	6.5
3.80456	7.39514	6.66667
3.81206	7.39514	5.16667
3.81956	7.39514	4.5
3.82706	7.39514	3.33333
3.83456	7.39514	3.83333
3.84206	7.39514	4.16667
3.84956	7.39514	4.33333
3.85706	7.39514	4.33333
3.86456	7.39514	3.5
3.87206	7.39514	4.5
3.87956	7.39514	5.16667
3.88706	7.39514	4.16667
3.89456	7.39514	4
3.90206	7.39514	4.83333
3.90956	7.39514	4
3.91706	7.39514	4.5
3.92456	7.39514	5.5
3.93206	7.39514	4.83333
3.93956	7.39514	4.5
3.94706	7.39514	4.33333
3.95456	7.39514	6
3.96206	7.39514	6.16667
3.96956	7.39514	5.66667
3.97706	7.39514	4.5
3.98456	7.39514	4.33333
3.99206	7.39514	4
3.99956	7.39514	3.5
4.00706	7.39514	4
4.01456	7.39514	4.66667
4.02206	7.39514	5
4.02956	7.39514	4.16667
4.03706	7.39514	3.83333
4.04456	7.39514	3.66667
4.05206	7.39514	4.5
4.05956	7.39514	4.83333
4.06706	7.39514	5.33333
4.07456	7.39514	6.16667
4.08206	7.39514	4.66667
4.08956	7.39514	2.5
4.09706	7.39514	4.66667
4.10456	7.39514	4.66667
4.11206	7.39514	3.16667
4.11956	7.39514	3.33333
4.12706	7.39514	4.16667
4.13456	7.39514	5.33333
3.39205	7.39636	1
3.39955	7.39636	5.83333
3.40705	7.39636	6.66667
3.41455	7.39636	6.16667
3.42205	7.39636	5.83333
3.42955	7.39636	5.16667
3.43705	7.39636	4.66667
3.44455	7.39636	3.83333
3.45205	7.39636	3.16667
3.45955	7.39636	3.66667
3.46705	7.39636	4.83333
3.47455	7.39636	5.5
3.48205	7.39636	4.83333
3.48955	7.39636	3.5
3.49705	7.39636	4
3.50455	7.39636	5.16667
3.51205	7.39636	5.33333
3.51955	7.39636	4.83333
3.52705	7.39636	5.66667
3.53455	7.39636	5.5
3.54205	7.39636	4.33333
3.54955	7.39636	4.66667
3.55705	7.39636	4.33333
3.56455	7.39636	4.66667
3.57205	7.39636	5.66667
3.57955	7.39636	5.66667
3.58706	7.39636	5
3.59456	7.39636	5.16667
3.60206	7.39636	4.83333
3.60956	7.39636	4.33333
3.61706	7.39636	4.83333
3.62456	7.39636	4
3.63206	7.39636	3.66667
3.63956	7.39636	4.66667
3.64706	7.39636	4.83333
3.65456	7.39636	4.16667
3.66206	7.39636	3.83333
3.66956	7.39636	4.83333
3.67706	7.39636	5.5
3.68456	7.39636	5.5
3.69206	7.39636	6.5
3.69956	7.39636	6
3.70706	7.39636	5.66667
3.71456	7.39636	6.33333
3.72206	7.39636	6
3.72956	7.39636	4.33333
3.73706	7.39636	6.66667
3.74456	7.39636	6.83333
3.75206	7.39636	5.33333
3.75956	7.39636	6.33333
3.76706	7.39636	6.16667
3.77456	7.39636	5.33333
3.78206	7.39636	6
3.78956	7.39636	6.16667
3.79706	7.39636	6.5
3.80456	7.39636	6.66667
3.81206	7.39636	5.5
3.81956	7.39636	5
3.82706	7.39636	3.83333
3.83456	7.39636	3.66667
3.84206	7.39636	3.16667
3.84956	7.39636	3.83333
3.85706	7.39636	4.33333
3.86456	7.39636	3.66667
3.87206	7.39636	4.83333
3.87956	7.39636	5
3.88706	7.39636	4.16667
3.89456	7.39636	3.83333
3.90206	7.39636	4.83333
3.90956	7.39636	4.66667
3.91706	7.39636	3.83333
3.92456	7.39636	5.16667
3.93206	7.39636	4.83333
3.93956	7.39636	4.33333
3.94706	7.39636	3.66667
3.95456	7.39636	4
3.96206	7.39636	5.5
3.96956	7.39636	5.83333
3.97706	7.39636	4.16667
3.98456	7.39636	3.33333
3.99206	7.39636	4.33333
3.99956	7.39636	4.33333
4.00706	7.39636	4.5
4.01456	7.39636	5
4.02206	7.39636	4.33333
4.02956	7.39636	4.5
4.03706	7.39636	4.66667
4.04456	7.39636	3.66667
4.05206	7.39636	4.5
4.05956	7.39636	5
4.06706	7.39636	4.5
4.07456	7.39636	4.5
4.08206	7.39636	4
4.08956	7.39636	2.66667
4.09706	7.39636	4
4.10456	7.39636	4.5
4.11206	7.39636	2.83333
4.11956	7.39636	3.5
4.12706	7.39636	4.83333
4.13456	7.39636	5
3.39205	7.39758	1
3.39955	7.39758	6.33333
3.40705	7.39758	6.83333
3.41455	7.39758	7.16667
3.42205	7.39758	7.16667
3.42955	7.39758	4.83333
3.43705	7.39758	4.5
3.44455	7.39758	4.66667
3.45205	7.39758	4.16667
3.45955	7.39758	5
3.46705	7.39758	5.33333
3.47455	7.39758	4.83333
3.48205	7.39758	5
3.48955	7.39758	4.33333
3.49705	7.39758	4.16667
3.50455	7.39758	4.66667
3.51205	7.39758	4.83333
3.51955	7.39758	5.16667
3.52705	7.39758	5.83333
3.53455	7.39758	5.33333
3.54205	7.39758	5
3.54955	7.39758	5.5
3.55705	7.39758	4.83333
3.56455	7.39758	3.83333
3.57205	7.39758	5.33333
3.57955	7.39758	6.33333
3.58706	7.39758	4.33333
3.59456	7.39758	5.33333
3.60206	7.39758	5.66667
3.60956	7.39758	4.16667
3.61706	7.39758	4.33333
3.62456	7.39758	4.33333
3.63206	7.39758	5.33333
3.63956	7.39758	5.83333
3.64706	7.39758	5.66667
3.65456	7.39758	4.66667
3.66206	7.39758	3.66667
3.66956	7.39758	4.5
3.67706	7.39758	5.16667
3.68456	7.39758	5.5
3.69206	7.39758	5.5
3.69956	7.39758	4.16667
3.70706	7.39758	5
3.71456	7.39758	6.16667
3.72206	7.39758	5.5
3.72956	7.39758	4.33333
3.73706	7.39758	6.83333
3.74456	7.39758	7
3.75206	7.39758	5.5
3.75956	7.39758	7.66667
3.76706	7.39758	7.66667
3.77456	7.39758	5.33333
3.78206	7.39758	5
3.78956	7.39758	5.16667
3.79706	7.39758	5.5
3.80456	7.39758	6
3.81206	7.39758	5.16667
3.81956	7.39758	4.83333
3.82706	7.39758	4.33333
3.83456	7.39758	4
3.84206	7.39758	2.66667
3.84956	7.39758	2.83333
3.85706	7.39758	4.16667
3.86456	7.39758	3.66667
3.87206	7.39758	4
3.87956	7.39758	4.16667
3.88706	7.39758	4.33333
3.89456	7.39758	4.33333
3.90206	7.39758	4
3.90956	7.39758	4.16667
3.91706	7.39758	3.83333
3.92456	7.39758	4.5
3.93206	7.39758	4.33333
3.93956	7.39758	4.16667
3.94706	7.39758	4.5
3.95456	7.39758	4.16667
3.96206	7.39758	5.16667
3.96956	7.39758	4.33333
3.97706	7.39758	2.66667
3.98456	7.39758	3.5
3.99206	7.39758	3.83333
3.99956	7.39758	3.16667
4.00706	7.39758	4.66667
4.01456	7.39758	4.83333
4.02206	7.39758	3.5
4.02956	7.39758	3.83333
4.03706	7.39758	4
4.04456	7.39758	3.16667
4.05206	7.39758	4
4.05956	7.39758	4.5
4.06706	7.39758	3.83333
4.07456	7.39758	3.5
4.08206	7.39758	4.16667
4.08956	7.39758	4.5
4.09706	7.39758	5.5
4.10456	7.39758	5.16667
4.11206	7.39758	3
4.11956	7.39758	3.33333
4.12706	7.39758	4.66667
4.13456	7.39758	4.83333
3.39205	7.3988	1
3.39955	7.3988	5.66667
3.40705	7.3988	6.66667
3.41455	7.3988	6.33333
3.42205	7.3988	6.16667
3.42955	7.3988	4.16667
3.43705	7.3988	3.16667
3.44455	7.3988	3.83333
3.45205	7.3988	3.83333
3.45955	7.3988	4.5
3.46705	7.3988	4.83333
3.47455	7.3988	4.5
3.48205	7.3988	5
3.48955	7.3988	5.33333
3.49705	7.3988	5.16667
3.50455	7.3988	4.33333
3.51205	7.3988	4.5
3.51955	7.3988	5.33333
3.52705	7.3988	5.83333
3.53455	7.3988	4.5
3.54205	7.3988	3.83333
3.54955	7.3988	6.16667
3.55705	7.3988	5.83333
3.56455	7.3988	3.5
3.57205	7.3988	4.66667
3.57955	7.3988	5.16667
3.58706	7.3988	3.33333
3.59456	7.3988	5
3.60206	7.3988	5.33333
3.60956	7.3988	4.16667
3.61706	7.3988	4
3.62456	7.3988	3.83333
3.63206	7.3988	6
3.63956	7.3988	6.5
3.64706	7.3988	5.5
3.65456	7.3988	5.5
3.66206	7.3988	4
3.66956	7.3988	4.33333
3.67706	7.3988	5.5
3.68456	7.3988	5.33333
3.69206	7.3988	5.83333
3.69956	7.3988	5.33333
3.70706	7.3988	5.33333
3.71456	7.3988	5.33333
3.72206	7.3988	4.16667
3.72956	7.3988	4.66667
3.73706	7.3988	6.66667
3.74456	7.3988	5.5
3.75206	7.3988	5.33333
3.75956	7.3988	8
3.76706	7.3988	6.83333
3.77456	7.3988	3.83333
3.78206	7.3988	3.66667
3.78956	7.3988	4.66667
3.79706	7.3988	5.33333
3.80456	7.3988	5.66667
3.81206	7.3988	5.33333
3.81956	7.3988	4.66667
3.82706	7.3988	3.66667
3.83456	7.3988	3.83333
3.84206	7.3988	2.83333
3.84956	7.3988	2.83333
3.85706	7.3988	4.16667
3.86456	7.3988	3.66667
3.87206	7.3988	3.5
3.87956	7.3988	4
3.88706	7.3988	5.16667
3.89456	7.3988	4.66667
3.90206	7.3988	4
3.90956	7.3988	5
3.91706	7.3988	4
3.92456	7.3988	3.83333
3.93206	7.3988	4.16667
3.93956	7.3988	4
3.94706	7.3988	4.83333
3.95456	7.3988	5.5
3.96206	7.3988	6
3.96956	7.3988	4.66667
3.97706	7.3988	4.16667
3.98456	7.3988	4.16667
3.99206	7.3988	3.5
3.99956	7.3988	3.16667
4.00706	7.3988	4.33333
4.01456	7.3988	4.5
4.02206	7.3988	3.16667
4.02956	7.3988	3.66667
4.03706	7.3988	3.83333
4.04456	7.3988	3.33333
4.05206	7.3988	4
4.05956	7.3988	4.5
4.06706	7.3988	4
4.07456	7.3988	3.16667
4.08206	7.3988	4.5
4.08956	7.3988	4.83333
4.09706	7.3988	4.83333
4.10456	7.3988	4.83333
4.11206	7.3988	3.66667
4.11956	7.3988	3.83333
4.12706	7.3988	4.66667
4.13456	7.3988	4.66667
3.39205	7.40002	1
3.39955	7.40002	5.5
3.40705	7.40002	5.66667
3.41455	7.40002	4.5
3.42205	7.40002	4.66667
3.42955	7.40002	5.33333
3.43705	7.40002	4.66667
3.44455	7.40002	4.16667
3.45205	7.40002	3.66667
3.45955	7.40002	4.16667
3.46705	7.40002	4.83333
3.47455	7.40002	4.66667
3.48205	7.40002	5
3.48955	7.40002	5.16667
3.49705	7.40002	6.5
3.50455	7.40002	6.66667
3.51205	7.40002	5.16667
3.51955	7.40002	4.5
3.52705	7.40002	4.33333
3.53455	7.40002	3.5
3.54205	7.40002	3.5
3.54955	7.40002	5.33333
3.55705	7.40002	5
3.56455	7.40002	3.66667
3.57205	7.40002	4.66667
3.57955	7.40002	4.66667
3.58706	7.40002	4
3.59456	7.40002	5.83333
3.60206	7.40002	6.16667
3.60956	7.40002	5.83333
3.61706	7.40002	4.5
3.62456	7.40002	3.66667
3.63206	7.40002	6.16667
3.63956	7.40002	7
3.64706	7.40002	5.33333
3.65456	7.40002	4.83333
3.66206	7.40002	4.33333
3.66956	7.40002	4.5
3.67706	7.40002	4.16667
3.68456	7.40002	4.33333
3.69206	7.40002	5.66667
3.69956	7.40002	5.5
3.70706	7.40002	5.66667
3.71456	7.40002	5
3.72206	7.40002	3.83333
3.72956	7.40002	4.83333
3.73706	7.40002	6.83333
3.74456	7.40002	6.66667
3.75206	7.40002	6.33333
3.75956	7.40002	7
3.76706	7.40002	6.33333
3.77456	7.40002	3.66667
3.78206	7.40002	3.83333
3.78956	7.40002	5
3.79706	7.40002	4.83333
3.80456	7.40002	4.66667
3.81206	7.40002	4.5
3.81956	7.40002	4.66667
3.82706	7.40002	3.83333
3.83456	7.40002	4
3.84206	7.40002	3.16667
3.84956	7.40002	3.5
3.85706	7.40002	4.5
3.86456	7.40002	3.5
3.87206	7.40002	3.66667
3.87956	7.40002	4
3.88706	7.40002	5.33333
3.89456	7.40002	5.16667
3.90206	7.40002	3.66667
3.90956	7.40002	4.16667
3.91706	7.40002	3.83333
3.92456	7.40002	3.5
3.93206	7.40002	4
3.93956	7.40002	3.66667
3.94706	7.40002	4
3.95456	7.40002	4.83333
3.96206	7.40002	5
3.96956	7.40002	3.66667
3.97706	7.40002	4
3.98456	7.40002	4.5
3.99206	7.40002	3.33333
3.99956	7.40002	3.33333
4.00706	7.40002	4.5
4.01456	7.40002	3.83333
4.02206	7.40002	2.66667
4.02956	7.40002	3.5
4.03706	7.40002	4.33333
4.04456	7.40002	4.16667
4.05206	7.40002	4
4.05956	7.40002	4.66667
4.06706	7.40002	4.33333
4.07456	7.40002	3.66667
4.08206	7.40002	4.66667
4.08956	7.40002	4.83333
4.09706	7.40002	5.33333
4.10456	7.40002	4.83333
4.11206	7.40002	3.66667
4.11956	7.40002	3
4.12706	7.40002	3.5
4.13456	7.40002	4.33333
3.39205	7.40124	1
3.39955	7.40124	4.5
3.40705	7.40124	5.5
3.41455	7.40124	3.5
3.42205	7.40124	3.16667
3.42955	7.40124	4.5
3.43705	7.40124	4
3.44455	7.40124	3.83333
3.45205	7.40124	3.66667
3.45955	7.40124	4
3.46705	7.40124	4.83333
3.47455	7.40124	4.83333
3.48205	7.40124	4.33333
3.48955	7.40124	5.16667
3.49705	7.40124	6.5
3.50455	7.40124	6.66667
3.51205	7.40124	6.16667
3.51955	7.40124	5.16667
3.52705	7.40124	5
3.53455	7.40124	4.33333
3.54205	7.40124	2.83333
3.54955	7.40124	3.66667
3.55705	7.40124	3.16667
3.56455	7.40124	3.16667
3.57205	7.40124	5
3.57955	7.40124	4.16667
3.58706	7.40124	4.66667
3.59456	7.40124	6.33333
3.60206	7.40124	5.33333
3.60956	7.40124	5.33333
3.61706	7.40124	5.83333
3.62456	7.40124	4.66667
3.63206	7.40124	5
3.63956	7.40124	6.33333
3.64706	7.40124	6
3.65456	7.40124	5
3.66206	7.40124	4.16667
3.66956	7.40124	5
3.67706	7.40124	4.83333
3.68456	7.40124	5.33333
3.69206	7.40124	6.16667
3.69956	7.40124	6.16667
3.70706	7.40124	5.83333
3.71456	7.40124	4
3.72206	7.40124	3.66667
3.72956	7.40124	5.5
3.73706	7.40124	6.5
3.74456	7.40124	6.16667
3.75206	7.40124	6.33333
3.75956	7.40124	5.66667
3.76706	7.40124	5.66667
3.77456	7.40124	4.16667
3.78206	7.40124	3.83333
3.78956	7.40124	5.33333
3.79706	7.40124	5.66667
3.80456	7.40124	5.16667
3.81206	7.40124	4.66667
3.81956	7.40124	4.5
3.82706	7.40124	3.66667
3.83456	7.40124	4
3.84206	7.40124	4
3.84956	7.40124	3.83333
3.85706	7.40124	4
3.86456	7.40124	3.83333
3.87206	7.40124	3.66667
3.87956	7.40124	3.33333
3.88706	7.40124	4.83333
3.89456	7.40124	6
3.90206	7.40124	5.16667
3.90956	7.40124	4.16667
3.91706	7.40124	3.83333
3.92456	7.40124	4
3.93206	7.40124	4
3.93956	7.40124	3.83333
3.94706	7.40124	3.83333
3.95456	7.40124	4.33333
3.96206	7.40124	4.66667
3.96956	7.40124	4
3.97706	7.40124	4.66667
3.98456	7.40124	5
3.99206	7.40124	3.83333
3.99956	7.40124	4
4.00706	7.40124	5.16667
4.01456	7.40124	4.83333
4.02206	7.40124	3.66667
4.02956	7.40124	3.83333
4.03706	7.40124	3.83333
4.04456	7.40124	3.33333
4.05206	7.40124	2.66667
4.05956	7.40124	3.83333
4.06706	7.40124	5.16667
4.07456	7.40124	4.33333
4.08206	7.40124	4
4.08956	7.40124	3.66667
4.09706	7.40124	4
4.10456	7.40124	4.33333
4.11206	7.40124	3.83333
4.11956	7.40124	3.66667
4.12706	7.40124	3.66667
4.13456	7.40124	4.16667
3.39205	7.40246	1
3.39955	7.40246	5.33333
3.40705	7.40246	4.5
3.41455	7.40246	3.5
3.42205	7.40246	4.33333
3.42955	7.40246	5
3.43705	7.40246	4.66667
3.44455	7.40246	4.33333
3.45205	7.40246	3.66667
3.45955	7.40246	4.66667
3.46705	7.40246	5.16667
3.47455	7.40246	4.5
3.48205	7.40246	3.5
3.48955	7.40246	4.16667
3.49705	7.40246	6.16667
3.50455	7.40246	6.66667
3.51205	7.40246	6.5
3.51955	7.40246	5.66667
3.52705	7.40246	5
3.53455	7.40246	4.5
3.54205	7.40246	3.66667
3.54955	7.40246	3.33333
3.55705	7.40246	2.5
3.56455	7.40246	3.16667
3.57205	7.40246	4.5
3.57955	7.40246	4
3.58706	7.40246	5.33333
3.59456	7.40246	6.33333
3.60206	7.40246	6.33333
3.60956	7.40246	6.83333
3.61706	7.40246	6.83333
3.62456	7.40246	5.16667
3.63206	7.40246	4.33333
3.63956	7.40246	6
3.64706	7.40246	5.83333
3.65456	7.40246	4.5
3.66206	7.40246	4
3.66956	7.40246	4.5
3.67706	7.40246	4.83333
3.68456	7.40246	5.5
3.69206	7.40246	6
3.69956	7.40246	5.83333
3.70706	7.40246	6.66667
3.71456	7.40246	5.83333
3.72206	7.40246	4.66667
3.72956	7.40246	4.83333
3.73706	7.40246	6
3.74456	7.40246	7
3.75206	7.40246	6.5
3.75956	7.40246	5.33333
3.76706	7.40246	5.16667
3.77456	7.40246	4.66667
3.78206	7.40246	5.33333
3.78956	7.40246	6.16667
3.79706	7.40246	5.83333
3.80456	7.40246	5
3.81206	7.40246	4.33333
3.81956	7.40246	5
3.82706	7.40246	5
3.83456	7.40246	4.66667
3.84206	7.40246	3.83333
3.84956	7.40246	4.16667
3.85706	7.40246	4.83333
3.86456	7.40246	4
3.87206	7.40246	4
3.87956	7.40246	3.33333
3.88706	7.40246	4.16667
3.89456	7.40246	5.83333
3.90206	7.40246	4.66667
3.90956	7.40246	3.33333
3.91706	7.40246	3.83333
3.92456	7.40246	4.5
3.93206	7.40246	4.33333
3.93956	7.40246	4.33333
3.94706	7.40246	3.5
3.95456	7.40246	3.5
3.96206	7.40246	4.83333
3.96956	7.40246	4.5
3.97706	7.40246	3.83333
3.98456	7.40246	3.83333
3.99206	7.40246	3.83333
3.99956	7.40246	5.16667
4.00706	7.40246	6
4.01456	7.40246	5
4.02206	7.40246	4.66667
4.02956	7.40246	4.83333
4.03706	7.40246	4.16667
4.04456	7.40246	3.33333
4.05206	7.40246	3
4.05956	7.40246	3.83333
4.06706	7.40246	4.83333
4.07456	7.40246	4.66667
4.08206	7.40246	4.16667
4.08956	7.40246	4.33333
4.09706	7.40246	4.83333
4.10456	7.40246	4.66667
4.11206	7.40246	4
4.11956	7.40246	4
4.12706	7.40246	4.16667
4.13456	7.40246	4.16667
3.39205	7.40367	3.5
3.39955	7.40367	5.83333
3.40705	7.40367	4.66667
3.41455	7.40367	4.33333
3.42205	7.40367	5
3.42955	7.40367	4.5
3.43705	7.40367	3.66667
3.44455	7.40367	4
3.45205	7.40367	3.83333
3.45955	7.40367	4.83333
3.46705	7.40367	5.83333
3.47455	7.40367	4.5
3.48205	7.40367	3.5
3.48955	7.40367	4.83333
3.49705	7.40367	5.33333
3.50455	7.40367	5.33333
3.51205	7.40367	5.5
3.51955	7.40367	5.5
3.52705	7.40367	6.16667
3.53455	7.40367	5.66667
3.54205	7.40367	4.33333
3.54955	7.40367	4
3.55705	7.40367	3.5
3.56455	7.40367	3.33333
3.57205	7.40367	4.16667
3.57955	7.40367	4.5
3.58706	7.40367	5.5
3.59456	7.40367	5.83333
3.60206	7.40367	5.33333
3.60956	7.40367	5.33333
3.61706	7.40367	6
3.62456	7.40367	5
3.63206	7.40367	4.16667
3.63956	7.40367	5.5
3.64706	7.40367	6
3.65456	7.40367	5.16667
3.66206	7.40367	4.66667
3.66956	7.40367	4.5
3.67706	7.40367	4.66667
3.68456	7.40367	5.16667
3.69206	7.40367	6.5
3.69956	7.40367	5.83333
3.70706	7.40367	5.66667
3.71456	7.40367	5.5
3.72206	7.40367	4.66667
3.72956	7.40367	5.5
3.73706	7.40367	5.83333
3.74456	7.40367	6
3.75206	7.40367	5.83333
3.75956	7.40367	5.33333
3.76706	7.40367	5.16667
3.77456	7.40367	4.66667
3.78206	7.40367	5.33333
3.78956	7.40367	6.16667
3.79706	7.40367	5.5
3.80456	7.40367	4.83333
3.81206	7.40367	5.83333
3.81956	7.40367	6.5
3.82706	7.40367	5.5
3.83456	7.40367	4.83333
3.84206	7.40367	4
3.84956	7.40367	4.33333
3.85706	7.40367	5.5
3.86456	7.40367	4.66667
3.87206	7.40367	3.5
3.87956	7.40367	3.16667
3.88706	7.40367	3.66667
3.89456	7.40367	5.16667
3.90206	7.40367	5.83333
3.90956	7.40367	4.83333
3.91706	7.40367	4.5
3.92456	7.40367	5
3.93206	7.40367	5
3.93956	7.40367	5.66667
3.94706	7.40367	5.16667
3.95456	7.40367	4.33333
3.96206	7.40367	5.16667
3.96956	7.40367	4.66667
3.97706	7.40367	3.66667
3.98456	7.40367	3.5
3.99206	7.40367	3.5
3.99956	7.40367	4.5
4.00706	7.40367	5.5
4.01456	7.40367	5.5
4.02206	7.40367	4.83333
4.02956	7.40367	4.66667
4.03706	7.40367	3.66667
4.04456	7.40367	2.66667
4.05206	7.40367	2.66667
4.05956	7.40367	3.33333
4.06706	7.40367	4.66667
4.07456	7.40367	4.83333
4.08206	7.40367	4.16667
4.08956	7.40367	4.5
4.09706	7.40367	4.5
4.10456	7.40367	4.83333
4.11206	7.40367	5.33333
4.11956	7.40367	4.83333
4.12706	7.40367	5
4.13456	7.40367	5
3.38455	7.40489	1
3.39205	7.40489	3.5
3.39955	7.40489	5.16667
3.40705	7.40489	4
3.41455	7.40489	5.16667
3.42205	7.40489	6
3.42955	7.40489	5.83333
3.43705	7.40489	5
3.44455	7.40489	3.83333
3.45205	7.40489	4.33333
3.45955	7.40489	5.5
3.46705	7.40489	6.16667
3.47455	7.40489	4.33333
3.48205	7.40489	3.33333
3.48955	7.40489	4.66667
3.49705	7.40489	6
3.50455	7.40489	6.33333
3.51205	7.40489	5
3.51955	7.40489	5
3.52705	7.40489	5
3.53455	7.40489	5.16667
3.54205	7.40489	4.66667
3.54955	7.40489	3.66667
3.55705	7.40489	3.66667
3.56455	7.40489	2.83333
3.57205	7.40489	4
3.57955	7.40489	4.5
3.58706	7.40489	5.33333
3.59456	7.40489	6.5
3.60206	7.40489	7.33333
3.60956	7.40489	6
3.61706	7.40489	4.83333
3.62456	7.40489	3.33333
3.63206	7.40489	3.83333
3.63956	7.40489	5.83333
3.64706	7.40489	5.5
3.65456	7.40489	5
3.66206	7.40489	5.16667
3.66956	7.40489	4.5
3.67706	7.40489	4.33333
3.68456	7.40489	3.83333
3.69206	7.40489	6.16667
3.69956	7.40489	5.33333
3.70706	7.40489	4.83333
3.71456	7.40489	5.5
3.72206	7.40489	4.5
3.72956	7.40489	5.16667
3.73706	7.40489	5.83333
3.74456	7.40489	7
3.75206	7.40489	7
3.75956	7.40489	5.33333
3.76706	7.40489	4.16667
3.77456	7.40489	4.16667
3.78206	7.40489	5.83333
3.78956	7.40489	6.33333
3.79706	7.40489	4.83333
3.80456	7.40489	5.16667
3.81206	7.40489	5.33333
3.81956	7.40489	4.5
3.82706	7.40489	5.16667
3.83456	7.40489	5.33333
3.84206	7.40489	3.33333
3.84956	7.40489	4.66667
3.85706	7.40489	6.83333
3.86456	7.40489	5.16667
3.87206	7.40489	4.66667
3.87956	7.40489	4.66667
3.88706	7.40489	4.5
3.89456	7.40489	4.16667
3.90206	7.40489	4.16667
3.90956	7.40489	4.66667
3.91706	7.40489	4.66667
3.92456	7.40489	4.33333
3.93206	7.40489	4
3.93956	7.40489	4.66667
3.94706	7.40489	4.83333
3.95456	7.40489	5.33333
3.96206	7.40489	5.33333
3.96956	7.40489	4.16667
3.97706	7.40489	3.83333
3.98456	7.40489	2.83333
3.99206	7.40489	3.33333
3.99956	7.40489	4.66667
4.00706	7.40489	4.5
4.01456	7.40489	4.5
4.02206	7.40489	3.66667
4.02956	7.40489	3.83333
4.03706	7.40489	3.16667
4.04456	7.40489	2.66667
4.05206	7.40489	3.5
4.05956	7.40489	3.5
4.06706	7.40489	4.16667
4.07456	7.40489	4.33333
4.08206	7.40489	3.5
4.08956	7.40489	4.33333
4.09706	7.40489	4.5
4.10456	7.40489	4.33333
4.11206	7.40489	5.33333
4.11956	7.40489	4.5
4.12706	7.40489	4.83333
4.13456	7.40489	5
3.38455	7.40611	1
3.39205	7.40611	3.5
3.39955	7.40611	4.83333
3.40705	7.40611	4.5
3.41455	7.40611	4.83333
3.42205	7.40611	4.83333
3.42955	7.40611	4.83333
3.43705	7.40611	3.83333
3.44455	7.40611	3.83333
3.45205	7.40611	5.5
3.45955	7.40611	5.5
3.46705	7.40611	6.16667
3.47455	7.40611	5.5
3.48205	7.40611	4.33333
3.48955	7.40611	4.5
3.49705	7.40611	5.5
3.50455	7.40611	6.16667
3.51205	7.40611	4.83333
3.51955	7.40611	5
3.52705	7.40611	5.33333
3.53455	7.40611	5.16667
3.54205	7.40611	4.5
3.54955	7.40611	3.83333
3.55705	7.40611	3.83333
3.56455	7.40611	2.83333
3.57205	7.40611	3.5
3.57955	7.40611	4.66667
3.58706	7.40611	6
3.59456	7.40611	6.33333
3.60206	7.40611	5.83333
3.60956	7.40611	3.83333
3.61706	7.40611	4
3.62456	7.40611	4.33333
3.63206	7.40611	4.66667
3.63956	7.40611	5.33333
3.64706	7.40611	5.5
3.65456	7.40611	5
3.66206	7.40611	5
3.66956	7.40611	5.66667
3.67706	7.40611	4.33333
3.68456	7.40611	3.16667
3.69206	7.40611	5.5
3.69956	7.40611	5.66667
3.70706	7.40611	4.83333
3.71456	7.40611	4.5
3.72206	7.40611	4
3.72956	7.40611	6
3.73706	7.40611	7
3.74456	7.40611	7.16667
3.75206	7.40611	7.33333
3.75956	7.40611	5.5
3.76706	7.40611	4.33333
3.77456	7.40611	4.16667
3.78206	7.40611	5
3.78956	7.40611	6.16667
3.79706	7.40611	4.66667
3.80456	7.40611	4.5
3.81206	7.40611	5.33333
3.81956	7.40611	4.66667
3.82706	7.40611	4.5
3.83456	7.40611	4.83333
3.84206	7.40611	3
3.84956	7.40611	4.83333
3.85706	7.40611	6.66667
3.86456	7.40611	5
3.87206	7.40611	5.5
3.87956	7.40611	5.5
3.88706	7.40611	4.83333
3.89456	7.40611	4.66667
3.90206	7.40611	4.66667
3.90956	7.40611	4.5
3.91706	7.40611	4.5
3.92456	7.40611	4.33333
3.93206	7.40611	3.66667
3.93956	7.40611	4.83333
3.94706	7.40611	5.5
3.95456	7.40611	5.66667
3.96206	7.40611	4.33333
3.96956	7.40611	3.66667
3.97706	7.40611	5.16667
3.98456	7.40611	4
3.99206	7.40611	3.66667
3.99956	7.40611	3.66667
4.00706	7.40611	3.16667
4.01456	7.40611	4.5
4.02206	7.40611	4.33333
4.02956	7.40611	3.83333
4.03706	7.40611	3.5
4.04456	7.40611	3.83333
4.05206	7.40611	4.66667
4.05956	7.40611	3.66667
4.06706	7.40611	3.83333
4.07456	7.40611	4.16667
4.08206	7.40611	3.16667
4.08956	7.40611	4
4.09706	7.40611	3.5
[truncated: 93,849 more rows]

## Sheet: e
Q// (Å)	Q^ (Å)	Intensity (a.u.)
4.13256	7.37173	5.25
4.14006	7.37173	1
3.39005	7.37295	1
3.39755	7.37295	8.5
3.40505	7.37295	6.5
3.41255	7.37295	4.75
3.42005	7.37295	4.5
3.42755	7.37295	4.5
3.43505	7.37295	3.5
3.44255	7.37295	3.25
3.45005	7.37295	3.25
3.45755	7.37295	4
3.46505	7.37295	5.5
3.47255	7.37295	4.5
3.48005	7.37295	4.25
3.48755	7.37295	5
3.49505	7.37295	3.75
3.50255	7.37295	3
3.51005	7.37295	3.5
3.51755	7.37295	4.5
3.52505	7.37295	4.75
3.53255	7.37295	3.75
3.54005	7.37295	3.25
3.54755	7.37295	4.75
3.55505	7.37295	5
3.56255	7.37295	4.25
3.57005	7.37295	4
3.57755	7.37295	3.5
3.58506	7.37295	3.5
3.59256	7.37295	4.5
3.60006	7.37295	4
3.60756	7.37295	3
3.61506	7.37295	3
3.62256	7.37295	4.25
3.63006	7.37295	4.25
3.63756	7.37295	4
3.64506	7.37295	4.5
3.65256	7.37295	4.75
3.66006	7.37295	4.5
3.66756	7.37295	4.25
3.67506	7.37295	4.25
3.68256	7.37295	4
3.69006	7.37295	5.75
3.69756	7.37295	5.75
3.70506	7.37295	5.5
3.71256	7.37295	5.5
3.72006	7.37295	4.83333
3.72756	7.37295	4.16667
3.73506	7.37295	4.66667
3.74256	7.37295	5.5
3.75006	7.37295	5.66667
3.75756	7.37295	4.83333
3.76506	7.37295	5
3.77256	7.37295	4.33333
3.78006	7.37295	3
3.78756	7.37295	4.16667
3.79506	7.37295	3.83333
3.80256	7.37295	3
3.81006	7.37295	4
3.81756	7.37295	5
3.82506	7.37295	5.16667
3.83256	7.37295	3.66667
3.84006	7.37295	2.66667
3.84756	7.37295	4
3.85506	7.37295	5.16667
3.86256	7.37295	5.83333
3.87006	7.37295	5.83333
3.87756	7.37295	4.16667
3.88506	7.37295	3.33333
3.89256	7.37295	4.83333
3.90006	7.37295	6.83333
3.90756	7.37295	6.33333
3.91506	7.37295	4
3.92256	7.37295	4.16667
3.93006	7.37295	3.66667
3.93756	7.37295	4.16667
3.94506	7.37295	6.16667
3.95256	7.37295	7
3.96006	7.37295	5.83333
3.96756	7.37295	4.5
3.97506	7.37295	4.83333
3.98256	7.37295	4
3.99006	7.37295	3.33333
3.99756	7.37295	3
4.00506	7.37295	2.5
4.01256	7.37295	2.5
4.02006	7.37295	3.83333
4.02756	7.37295	4.16667
4.03506	7.37295	3
4.04256	7.37295	3
4.05006	7.37295	3.16667
4.05756	7.37295	2
4.06506	7.37295	2
4.07256	7.37295	3
4.08006	7.37295	3.16667
4.08756	7.37295	3.66667
4.09506	7.37295	3.16667
4.10256	7.37295	3.5
4.11006	7.37295	3.33333
4.11756	7.37295	1.83333
4.12506	7.37295	3.83333
4.13256	7.37295	4.5
3.39005	7.37417	1
3.39755	7.37417	7.5
3.40505	7.37417	6.33333
3.41255	7.37417	5
3.42005	7.37417	4.66667
3.42755	7.37417	4.33333
3.43505	7.37417	3.5
3.44255	7.37417	3.66667
3.45005	7.37417	3.66667
3.45755	7.37417	4.16667
3.46505	7.37417	4.5
3.47255	7.37417	4
3.48005	7.37417	4.66667
3.48755	7.37417	4.83333
3.49505	7.37417	3.83333
3.50255	7.37417	3
3.51005	7.37417	3.16667
3.51755	7.37417	4.33333
3.52505	7.37417	4.5
3.53255	7.37417	4.16667
3.54005	7.37417	4.33333
3.54755	7.37417	4.66667
3.55505	7.37417	5.16667
3.56255	7.37417	5.66667
3.57005	7.37417	4.66667
3.57755	7.37417	3.33333
3.58506	7.37417	3.33333
3.59256	7.37417	4.83333
3.60006	7.37417	4.66667
3.60756	7.37417	3.66667
3.61506	7.37417	4.33333
3.62256	7.37417	5.16667
3.63006	7.37417	4.16667
3.63756	7.37417	4.33333
3.64506	7.37417	5.33333
3.65256	7.37417	4.83333
3.66006	7.37417	4.5
3.66756	7.37417	4.83333
3.67506	7.37417	4.66667
3.68256	7.37417	3.66667
3.69006	7.37417	5
3.69756	7.37417	5.16667
3.70506	7.37417	5.16667
3.71256	7.37417	5.66667
3.72006	7.37417	5.66667
3.72756	7.37417	4.83333
3.73506	7.37417	4.33333
3.74256	7.37417	5.16667
3.75006	7.37417	5
3.75756	7.37417	4
3.76506	7.37417	4.66667
3.77256	7.37417	5
3.78006	7.37417	3.83333
3.78756	7.37417	3.83333
3.79506	7.37417	4.16667
3.80256	7.37417	3.33333
3.81006	7.37417	3
3.81756	7.37417	4.66667
3.82506	7.37417	6.5
3.83256	7.37417	4.5
3.84006	7.37417	2.66667
3.84756	7.37417	4.16667
3.85506	7.37417	4.66667
3.86256	7.37417	4.66667
3.87006	7.37417	5
3.87756	7.37417	4
3.88506	7.37417	3.16667
3.89256	7.37417	4.16667
3.90006	7.37417	5.16667
3.90756	7.37417	5
3.91506	7.37417	4.16667
3.92256	7.37417	4.16667
3.93006	7.37417	3.66667
3.93756	7.37417	4.33333
3.94506	7.37417	6
3.95256	7.37417	7
3.96006	7.37417	5.5
3.96756	7.37417	3.5
3.97506	7.37417	3.66667
3.98256	7.37417	3
3.99006	7.37417	3.16667
3.99756	7.37417	4
4.00506	7.37417	3.66667
4.01256	7.37417	3
4.02006	7.37417	3.5
4.02756	7.37417	3.83333
4.03506	7.37417	3
4.04256	7.37417	3.33333
4.05006	7.37417	4
4.05756	7.37417	2.66667
4.06506	7.37417	2.5
4.07256	7.37417	3.66667
4.08006	7.37417	3.66667
4.08756	7.37417	3.66667
4.09506	7.37417	3
4.10256	7.37417	3.33333
4.11006	7.37417	3.5
4.11756	7.37417	2.16667
4.12506	7.37417	3.5
4.13256	7.37417	4
3.39005	7.37539	1
3.39755	7.37539	7
3.40505	7.37539	6.16667
3.41255	7.37539	5.16667
3.42005	7.37539	4.33333
3.42755	7.37539	4
3.43505	7.37539	3.33333
3.44255	7.37539	3.66667
3.45005	7.37539	4
3.45755	7.37539	3.83333
3.46505	7.37539	3.83333
3.47255	7.37539	4
3.48005	7.37539	5.33333
3.48755	7.37539	5.16667
3.49505	7.37539	4
3.50255	7.37539	3.66667
3.51005	7.37539	3.66667
3.51755	7.37539	4.33333
3.52505	7.37539	4.16667
3.53255	7.37539	3.5
3.54005	7.37539	4.16667
3.54755	7.37539	4.5
3.55505	7.37539	4.16667
3.56255	7.37539	4.66667
3.57005	7.37539	3.5
3.57755	7.37539	2.83333
3.58506	7.37539	3.83333
3.59256	7.37539	5.66667
3.60006	7.37539	5.66667
3.60756	7.37539	3.83333
3.61506	7.37539	4.5
3.62256	7.37539	5.33333
3.63006	7.37539	4.33333
3.63756	7.37539	4.33333
3.64506	7.37539	5.5
3.65256	7.37539	4.66667
3.66006	7.37539	4.16667
3.66756	7.37539	5.16667
3.67506	7.37539	4.5
3.68256	7.37539	3.5
3.69006	7.37539	5.33333
3.69756	7.37539	5.83333
3.70506	7.37539	4.5
3.71256	7.37539	4.66667
3.72006	7.37539	6.16667
3.72756	7.37539	5.66667
3.73506	7.37539	3.83333
3.74256	7.37539	4.16667
3.75006	7.37539	4.83333
3.75756	7.37539	4.16667
3.76506	7.37539	4.16667
3.77256	7.37539	4.33333
3.78006	7.37539	3.5
3.78756	7.37539	3.16667
3.79506	7.37539	4
3.80256	7.37539	3.5
3.81006	7.37539	3.5
3.81756	7.37539	5.16667
3.82506	7.37539	6.83333
3.83256	7.37539	5.5
3.84006	7.37539	3.83333
3.84756	7.37539	5.16667
3.85506	7.37539	4.66667
3.86256	7.37539	4
3.87006	7.37539	4
3.87756	7.37539	3.16667
3.88506	7.37539	2.66667
3.89256	7.37539	2.5
3.90006	7.37539	3.83333
3.90756	7.37539	4.83333
3.91506	7.37539	4.66667
3.92256	7.37539	4.5
3.93006	7.37539	3.33333
3.93756	7.37539	4
3.94506	7.37539	5.66667
3.95256	7.37539	6.66667
3.96006	7.37539	5.66667
3.96756	7.37539	3.66667
3.97506	7.37539	3.16667
3.98256	7.37539	2.83333
3.99006	7.37539	3.66667
3.99756	7.37539	4.66667
4.00506	7.37539	4.16667
4.01256	7.37539	3
4.02006	7.37539	2.5
4.02756	7.37539	3.33333
4.03506	7.37539	3.5
4.04256	7.37539	4.16667
4.05006	7.37539	4.66667
4.05756	7.37539	3
4.06506	7.37539	3.66667
4.07256	7.37539	4.33333
4.08006	7.37539	3
4.08756	7.37539	3
4.09506	7.37539	3.5
4.10256	7.37539	4.66667
4.11006	7.37539	4.83333
4.11756	7.37539	3.66667
4.12506	7.37539	2.83333
4.13256	7.37539	3.5
3.39005	7.37661	1
3.39755	7.37661	6.66667
3.40505	7.37661	7.33333
3.41255	7.37661	6.16667
3.42005	7.37661	4.83333
3.42755	7.37661	4.83333
3.43505	7.37661	4.5
3.44255	7.37661	3.66667
3.45005	7.37661	3.16667
3.45755	7.37661	3
3.46505	7.37661	2.5
3.47255	7.37661	3.16667
3.48005	7.37661	4.66667
3.48755	7.37661	4.16667
3.49505	7.37661	3.5
3.50255	7.37661	4.16667
3.51005	7.37661	3.5
3.51755	7.37661	4
3.52505	7.37661	4.83333
3.53255	7.37661	4
3.54005	7.37661	4.33333
3.54755	7.37661	4
3.55505	7.37661	4
3.56255	7.37661	4.5
3.57005	7.37661	4.16667
3.57755	7.37661	4
3.58506	7.37661	4.16667
3.59256	7.37661	5.16667
3.60006	7.37661	4.83333
3.60756	7.37661	4.33333
3.61506	7.37661	5.16667
3.62256	7.37661	5.16667
3.63006	7.37661	4.33333
3.63756	7.37661	5.66667
3.64506	7.37661	6.66667
3.65256	7.37661	4.66667
3.66006	7.37661	3.16667
3.66756	7.37661	3.66667
3.67506	7.37661	4
3.68256	7.37661	3.5
3.69006	7.37661	3.83333
3.69756	7.37661	4.66667
3.70506	7.37661	4.16667
3.71256	7.37661	4.83333
3.72006	7.37661	6.66667
3.72756	7.37661	5.33333
3.73506	7.37661	4.5
3.74256	7.37661	5
3.75006	7.37661	4.33333
3.75756	7.37661	4
3.76506	7.37661	5.16667
3.77256	7.37661	5.16667
3.78006	7.37661	3.66667
3.78756	7.37661	3.5
3.79506	7.37661	4.66667
3.80256	7.37661	4.33333
3.81006	7.37661	4
3.81756	7.37661	5.16667
3.82506	7.37661	5.83333
3.83256	7.37661	4.83333
3.84006	7.37661	3.83333
3.84756	7.37661	4.66667
3.85506	7.37661	4.5
3.86256	7.37661	3.5
3.87006	7.37661	3.33333
3.87756	7.37661	2.66667
3.88506	7.37661	2.66667
3.89256	7.37661	3
3.90006	7.37661	4.16667
3.90756	7.37661	5.16667
3.91506	7.37661	5.16667
3.92256	7.37661	4
3.93006	7.37661	2.83333
3.93756	7.37661	4.16667
3.94506	7.37661	4
3.95256	7.37661	3.5
3.96006	7.37661	4.16667
3.96756	7.37661	3.66667
3.97506	7.37661	2.5
3.98256	7.37661	2.5
3.99006	7.37661	4.66667
3.99756	7.37661	5.5
4.00506	7.37661	4.33333
4.01256	7.37661	3.5
4.02006	7.37661	3
4.02756	7.37661	3.5
4.03506	7.37661	3.33333
4.04256	7.37661	3.16667
4.05006	7.37661	4
4.05756	7.37661	3.33333
4.06506	7.37661	4.33333
4.07256	7.37661	5
4.08006	7.37661	3.66667
4.08756	7.37661	3.33333
4.09506	7.37661	4.5
4.10256	7.37661	5.33333
4.11006	7.37661	4.16667
4.11756	7.37661	3.33333
4.12506	7.37661	2.33333
4.13256	7.37661	3.5
3.39005	7.37783	1
3.39755	7.37783	7.16667
3.40505	7.37783	7.16667
3.41255	7.37783	6
3.42005	7.37783	5
3.42755	7.37783	5.66667
3.43505	7.37783	5.16667
3.44255	7.37783	3.5
3.45005	7.37783	2.66667
3.45755	7.37783	2.83333
3.46505	7.37783	3
3.47255	7.37783	3.16667
3.48005	7.37783	4.66667
3.48755	7.37783	4.33333
3.49505	7.37783	3.5
3.50255	7.37783	4.66667
3.51005	7.37783	4.5
3.51755	7.37783	4.16667
3.52505	7.37783	3.83333
3.53255	7.37783	2.83333
3.54005	7.37783	3.16667
3.54755	7.37783	3.66667
3.55505	7.37783	3.33333
3.56255	7.37783	2.83333
3.57005	7.37783	3.16667
3.57755	7.37783	4
3.58506	7.37783	4.16667
3.59256	7.37783	4.16667
3.60006	7.37783	3.66667
3.60756	7.37783	3.83333
3.61506	7.37783	4
3.62256	7.37783	3.33333
3.63006	7.37783	3.5
3.63756	7.37783	4.66667
3.64506	7.37783	5.5
3.65256	7.37783	4.33333
3.66006	7.37783	2.66667
3.66756	7.37783	2.83333
3.67506	7.37783	3.5
3.68256	7.37783	3.83333
3.69006	7.37783	4.33333
3.69756	7.37783	5.5
3.70506	7.37783	4.83333
3.71256	7.37783	5.33333
3.72006	7.37783	6.33333
3.72756	7.37783	4.16667
3.73506	7.37783	3.83333
3.74256	7.37783	4.83333
3.75006	7.37783	4.5
3.75756	7.37783	4.16667
3.76506	7.37783	5
3.77256	7.37783	4.33333
3.78006	7.37783	2.83333
3.78756	7.37783	3
3.79506	7.37783	4.33333
3.80256	7.37783	5
3.81006	7.37783	4.5
3.81756	7.37783	4.66667
3.82506	7.37783	4.66667
3.83256	7.37783	4.66667
3.84006	7.37783	5.16667
3.84756	7.37783	5.5
3.85506	7.37783	4.33333
3.86256	7.37783	3.66667
3.87006	7.37783	4.33333
3.87756	7.37783	3.5
3.88506	7.37783	3.33333
3.89256	7.37783	4.5
3.90006	7.37783	5.5
3.90756	7.37783	5.16667
3.91506	7.37783	5.5
3.92256	7.37783	6.5
3.93006	7.37783	4.5
3.93756	7.37783	3.66667
3.94506	7.37783	3.83333
3.95256	7.37783	4
3.96006	7.37783	4.83333
3.96756	7.37783	3.66667
3.97506	7.37783	2.33333
3.98256	7.37783	3.16667
3.99006	7.37783	5.16667
3.99756	7.37783	6
4.00506	7.37783	4.83333
4.01256	7.37783	3.16667
4.02006	7.37783	3.16667
4.02756	7.37783	3.83333
4.03506	7.37783	3.83333
4.04256	7.37783	3
4.05006	7.37783	3.33333
4.05756	7.37783	3.5
4.06506	7.37783	4.66667
4.07256	7.37783	5
4.08006	7.37783	3.33333
4.08756	7.37783	2.83333
4.09506	7.37783	3.66667
4.10256	7.37783	5.83333
4.11006	7.37783	4.83333
4.11756	7.37783	3
4.12506	7.37783	2.33333
4.13256	7.37783	3.33333
3.39005	7.37904	1
3.39755	7.37904	7.5
3.40505	7.37904	6.33333
3.41255	7.37904	5.33333
3.42005	7.37904	5.16667
3.42755	7.37904	5.66667
3.43505	7.37904	5.33333
3.44255	7.37904	3.83333
3.45005	7.37904	2.16667
3.45755	7.37904	2.66667
3.46505	7.37904	4.16667
3.47255	7.37904	4.33333
3.48005	7.37904	5.16667
3.48755	7.37904	4.66667
3.49505	7.37904	3.66667
3.50255	7.37904	4.33333
3.51005	7.37904	4.16667
3.51755	7.37904	4
3.52505	7.37904	3
3.53255	7.37904	3
3.54005	7.37904	3.5
3.54755	7.37904	3.5
3.55505	7.37904	3.66667
3.56255	7.37904	2.83333
3.57005	7.37904	3.33333
3.57755	7.37904	4.16667
3.58506	7.37904	4
3.59256	7.37904	4
3.60006	7.37904	3.66667
3.60756	7.37904	4.66667
3.61506	7.37904	3.66667
3.62256	7.37904	2.33333
3.63006	7.37904	2.66667
3.63756	7.37904	3.16667
3.64506	7.37904	4.66667
3.65256	7.37904	4.66667
3.66006	7.37904	3.5
3.66756	7.37904	3.33333
3.67506	7.37904	4
3.68256	7.37904	4
3.69006	7.37904	3.66667
3.69756	7.37904	4.33333
3.70506	7.37904	4.16667
3.71256	7.37904	5.33333
3.72006	7.37904	6.66667
3.72756	7.37904	5
3.73506	7.37904	4.83333
3.74256	7.37904	5.5
3.75006	7.37904	4.66667
3.75756	7.37904	4.83333
3.76506	7.37904	6.5
3.77256	7.37904	5.16667
3.78006	7.37904	2.83333
3.78756	7.37904	3.5
3.79506	7.37904	4.16667
3.80256	7.37904	4.16667
3.81006	7.37904	4.33333
3.81756	7.37904	4.5
3.82506	7.37904	4.16667
3.83256	7.37904	4.16667
3.84006	7.37904	4.83333
3.84756	7.37904	5.16667
3.85506	7.37904	5
3.86256	7.37904	3.66667
3.87006	7.37904	4.33333
3.87756	7.37904	4.83333
3.88506	7.37904	4.33333
3.89256	7.37904	5.5
3.90006	7.37904	5.66667
3.90756	7.37904	5.33333
3.91506	7.37904	5.33333
3.92256	7.37904	6.33333
3.93006	7.37904	6.33333
3.93756	7.37904	5.5
3.94506	7.37904	4.66667
3.95256	7.37904	4.33333
3.96006	7.37904	3.5
3.96756	7.37904	2.66667
3.97506	7.37904	2.66667
3.98256	7.37904	3.33333
3.99006	7.37904	5.66667
3.99756	7.37904	6.33333
4.00506	7.37904	5
4.01256	7.37904	3.33333
4.02006	7.37904	3.66667
4.02756	7.37904	4.16667
4.03506	7.37904	3.66667
4.04256	7.37904	2.5
4.05006	7.37904	2.66667
4.05756	7.37904	3.5
4.06506	7.37904	4.33333
4.07256	7.37904	4.16667
4.08006	7.37904	3.83333
4.08756	7.37904	4.33333
4.09506	7.37904	3.66667
4.10256	7.37904	4.83333
4.11006	7.37904	4.83333
4.11756	7.37904	3.16667
4.12506	7.37904	2.5
4.13256	7.37904	3.16667
3.39005	7.38026	1
3.39755	7.38026	8
3.40505	7.38026	4.83333
3.41255	7.38026	4.83333
3.42005	7.38026	4.66667
3.42755	7.38026	4.33333
3.43505	7.38026	4.5
3.44255	7.38026	4.33333
3.45005	7.38026	3.5
3.45755	7.38026	3.5
3.46505	7.38026	5.33333
3.47255	7.38026	4.83333
3.48005	7.38026	4.83333
3.48755	7.38026	4.83333
3.49505	7.38026	4
3.50255	7.38026	3.66667
3.51005	7.38026	3.66667
3.51755	7.38026	4
3.52505	7.38026	2.16667
3.53255	7.38026	1.83333
3.54005	7.38026	2.66667
3.54755	7.38026	3.16667
3.55505	7.38026	4.16667
3.56255	7.38026	3.66667
3.57005	7.38026	3
3.57755	7.38026	3.33333
3.58506	7.38026	3.66667
3.59256	7.38026	4.16667
3.60006	7.38026	4
3.60756	7.38026	4.33333
3.61506	7.38026	3.66667
3.62256	7.38026	2.66667
3.63006	7.38026	2.16667
3.63756	7.38026	1.83333
3.64506	7.38026	3.16667
3.65256	7.38026	4.16667
3.66006	7.38026	4.16667
3.66756	7.38026	3.66667
3.67506	7.38026	4.33333
3.68256	7.38026	4.5
3.69006	7.38026	3.66667
3.69756	7.38026	3.5
3.70506	7.38026	4.16667
3.71256	7.38026	4.66667
3.72006	7.38026	5.66667
3.72756	7.38026	5.33333
3.73506	7.38026	5.33333
3.74256	7.38026	6.33333
3.75006	7.38026	5.83333
3.75756	7.38026	5.33333
3.76506	7.38026	6.5
3.77256	7.38026	5.83333
3.78006	7.38026	3.5
3.78756	7.38026	3.83333
3.79506	7.38026	4.16667
3.80256	7.38026	3.83333
3.81006	7.38026	4.5
3.81756	7.38026	4.33333
3.82506	7.38026	4.16667
3.83256	7.38026	4.66667
3.84006	7.38026	5
3.84756	7.38026	5.16667
3.85506	7.38026	4.5
3.86256	7.38026	3.16667
3.87006	7.38026	4.16667
3.87756	7.38026	4.83333
3.88506	7.38026	4.33333
3.89256	7.38026	5.66667
3.90006	7.38026	5.16667
3.90756	7.38026	5
3.91506	7.38026	5.5
3.92256	7.38026	6
3.93006	7.38026	7.33333
3.93756	7.38026	6.5
3.94506	7.38026	5
3.95256	7.38026	4.66667
3.96006	7.38026	4.16667
3.96756	7.38026	3.5
3.97506	7.38026	2.66667
3.98256	7.38026	3.33333
3.99006	7.38026	5.5
3.99756	7.38026	6
4.00506	7.38026	5.5
4.01256	7.38026	4
4.02006	7.38026	3.5
4.02756	7.38026	3.5
4.03506	7.38026	4.16667
4.04256	7.38026	4.16667
4.05006	7.38026	3.5
4.05756	7.38026	3.5
4.06506	7.38026	3.83333
4.07256	7.38026	3.33333
4.08006	7.38026	3
4.08756	7.38026	3.5
4.09506	7.38026	2.66667
4.10256	7.38026	3.83333
4.11006	7.38026	4.83333
4.11756	7.38026	3.5
4.12506	7.38026	3.16667
4.13256	7.38026	3.16667
3.39005	7.38148	1
3.39755	7.38148	7.83333
3.40505	7.38148	4.66667
3.41255	7.38148	4.33333
3.42005	7.38148	4.5
3.42755	7.38148	3.83333
3.43505	7.38148	4.16667
3.44255	7.38148	4.16667
3.45005	7.38148	3.66667
3.45755	7.38148	3.16667
3.46505	7.38148	5.16667
3.47255	7.38148	6
3.48005	7.38148	4.83333
3.48755	7.38148	5.16667
3.49505	7.38148	5.16667
3.50255	7.38148	4
3.51005	7.38148	3
3.51755	7.38148	4
3.52505	7.38148	3.83333
3.53255	7.38148	2.33333
3.54005	7.38148	3.33333
3.54755	7.38148	3.83333
3.55505	7.38148	3.83333
3.56255	7.38148	3.66667
3.57005	7.38148	3.33333
3.57755	7.38148	3.16667
3.58506	7.38148	3.16667
3.59256	7.38148	4
3.60006	7.38148	4.16667
3.60756	7.38148	4.5
3.61506	7.38148	3.33333
3.62256	7.38148	3.16667
3.63006	7.38148	3.33333
3.63756	7.38148	3.33333
3.64506	7.38148	4.16667
3.65256	7.38148	4.5
3.66006	7.38148	5
3.66756	7.38148	4.16667
3.67506	7.38148	4.5
3.68256	7.38148	4.33333
3.69006	7.38148	3.66667
3.69756	7.38148	3.33333
3.70506	7.38148	2.83333
3.71256	7.38148	4
3.72006	7.38148	5.83333
3.72756	7.38148	5.83333
3.73506	7.38148	5.5
3.74256	7.38148	5.83333
3.75006	7.38148	5.5
3.75756	7.38148	5.16667
3.76506	7.38148	6.33333
3.77256	7.38148	5.5
3.78006	7.38148	3.66667
3.78756	7.38148	4.66667
3.79506	7.38148	4.33333
3.80256	7.38148	2.66667
3.81006	7.38148	3.5
3.81756	7.38148	4.5
3.82506	7.38148	3.66667
3.83256	7.38148	3.33333
3.84006	7.38148	3.66667
3.84756	7.38148	4.33333
3.85506	7.38148	4.83333
3.86256	7.38148	3.16667
3.87006	7.38148	3.66667
3.87756	7.38148	4.66667
3.88506	7.38148	3.66667
3.89256	7.38148	5.16667
3.90006	7.38148	5.83333
3.90756	7.38148	6.5
3.91506	7.38148	6
3.92256	7.38148	3.83333
3.93006	7.38148	5.66667
3.93756	7.38148	5.83333
3.94506	7.38148	4.83333
3.95256	7.38148	4.83333
3.96006	7.38148	4
3.96756	7.38148	4.5
3.97506	7.38148	3.83333
3.98256	7.38148	3.33333
3.99006	7.38148	4.83333
3.99756	7.38148	4.5
4.00506	7.38148	4
4.01256	7.38148	4.16667
4.02006	7.38148	3.83333
4.02756	7.38148	3.16667
4.03506	7.38148	3.16667
4.04256	7.38148	3.83333
4.05006	7.38148	3.66667
4.05756	7.38148	3.16667
4.06506	7.38148	3
4.07256	7.38148	2.83333
4.08006	7.38148	4
4.08756	7.38148	4.83333
4.09506	7.38148	4.33333
4.10256	7.38148	3.83333
4.11006	7.38148	4.5
4.11756	7.38148	5.16667
4.12506	7.38148	4.33333
4.13256	7.38148	3
3.39005	7.3827	1
3.39755	7.3827	6.5
3.40505	7.3827	3.83333
3.41255	7.3827	3.5
3.42005	7.3827	3.5
3.42755	7.3827	4
3.43505	7.3827	4.5
3.44255	7.3827	4.33333
3.45005	7.3827	5.16667
3.45755	7.3827	4.33333
3.46505	7.3827	5
3.47255	7.3827	5.83333
3.48005	7.3827	4.83333
3.48755	7.3827	5.5
3.49505	7.3827	5
3.50255	7.3827	3.5
3.51005	7.3827	3.83333
3.51755	7.3827	4.66667
3.52505	7.3827	4
3.53255	7.3827	2.5
3.54005	7.3827	3.5
3.54755	7.3827	3.66667
3.55505	7.3827	3.33333
3.56255	7.3827	3.5
3.57005	7.3827	3
3.57755	7.3827	2.5
3.58506	7.3827	2.66667
3.59256	7.3827	3.5
3.60006	7.3827	3.5
3.60756	7.3827	3.66667
3.61506	7.3827	3.16667
3.62256	7.3827	3.5
3.63006	7.3827	3.83333
3.63756	7.3827	4.83333
3.64506	7.3827	4.83333
3.65256	7.3827	3.5
3.66006	7.3827	4.16667
3.66756	7.3827	4.16667
3.67506	7.3827	4.33333
3.68256	7.3827	4.5
3.69006	7.3827	4.5
3.69756	7.3827	3.66667
3.70506	7.3827	3.66667
3.71256	7.3827	4
3.72006	7.3827	4.5
3.72756	7.3827	5.66667
3.73506	7.3827	5.5
3.74256	7.3827	5.16667
3.75006	7.3827	5
3.75756	7.3827	4.33333
3.76506	7.3827	5
3.77256	7.3827	5.16667
3.78006	7.3827	4.16667
3.78756	7.3827	4.5
3.79506	7.3827	5
3.80256	7.3827	4.16667
3.81006	7.3827	3.33333
3.81756	7.3827	2.83333
3.82506	7.3827	2.5
3.83256	7.3827	3.5
3.84006	7.3827	4.33333
3.84756	7.3827	4
3.85506	7.3827	3.5
3.86256	7.3827	3.33333
3.87006	7.3827	3.5
3.87756	7.3827	3.33333
3.88506	7.3827	3.5
3.89256	7.3827	5.16667
3.90006	7.3827	5.16667
3.90756	7.3827	5.16667
3.91506	7.3827	5.5
3.92256	7.3827	3.66667
3.93006	7.3827	5.33333
3.93756	7.3827	5.16667
3.94506	7.3827	3.83333
3.95256	7.3827	4.5
3.96006	7.3827	5
3.96756	7.3827	5.66667
3.97506	7.3827	3.66667
3.98256	7.3827	3.16667
3.99006	7.3827	3.66667
3.99756	7.3827	2.83333
4.00506	7.3827	3.66667
4.01256	7.3827	4.66667
4.02006	7.3827	4.5
4.02756	7.3827	3.66667
4.03506	7.3827	3.33333
4.04256	7.3827	4.33333
4.05006	7.3827	4.16667
4.05756	7.3827	3
4.06506	7.3827	3.16667
4.07256	7.3827	3.33333
4.08006	7.3827	4.33333
4.08756	7.3827	4.83333
4.09506	7.3827	4.33333
4.10256	7.3827	3.83333
4.11006	7.3827	3.5
4.11756	7.3827	4.33333
4.12506	7.3827	5.16667
4.13256	7.3827	4
3.39005	7.38392	1
3.39755	7.38392	5.83333
3.40505	7.38392	3.33333
3.41255	7.38392	2.66667
3.42005	7.38392	3.83333
3.42755	7.38392	4.5
3.43505	7.38392	4.5
3.44255	7.38392	4.33333
3.45005	7.38392	5
3.45755	7.38392	4.33333
3.46505	7.38392	4.16667
3.47255	7.38392	5.16667
3.48005	7.38392	5.16667
3.48755	7.38392	5.16667
3.49505	7.38392	5
3.50255	7.38392	4
3.51005	7.38392	3.83333
3.51755	7.38392	5
3.52505	7.38392	4.66667
3.53255	7.38392	3.33333
3.54005	7.38392	4.33333
3.54755	7.38392	4
3.55505	7.38392	2.83333
3.56255	7.38392	2.83333
3.57005	7.38392	3
3.57755	7.38392	2.83333
3.58506	7.38392	2.33333
3.59256	7.38392	2.33333
3.60006	7.38392	3.16667
3.60756	7.38392	3.83333
3.61506	7.38392	3
3.62256	7.38392	3.66667
3.63006	7.38392	4.16667
3.63756	7.38392	4.83333
3.64506	7.38392	4.5
3.65256	7.38392	3.83333
3.66006	7.38392	4.33333
3.66756	7.38392	3.66667
3.67506	7.38392	4
3.68256	7.38392	4.16667
3.69006	7.38392	4.66667
3.69756	7.38392	4
3.70506	7.38392	3
3.71256	7.38392	4.66667
3.72006	7.38392	5
3.72756	7.38392	5.16667
3.73506	7.38392	5
3.74256	7.38392	4.33333
3.75006	7.38392	4.33333
3.75756	7.38392	4.16667
3.76506	7.38392	4.33333
3.77256	7.38392	4.5
3.78006	7.38392	4
3.78756	7.38392	4
3.79506	7.38392	4.33333
3.80256	7.38392	4.33333
3.81006	7.38392	3.66667
3.81756	7.38392	2.83333
3.82506	7.38392	3.5
3.83256	7.38392	3.83333
3.84006	7.38392	4
3.84756	7.38392	4.16667
3.85506	7.38392	3.66667
3.86256	7.38392	3.5
3.87006	7.38392	4.16667
3.87756	7.38392	4
3.88506	7.38392	4.33333
3.89256	7.38392	5.5
3.90006	7.38392	4.66667
3.90756	7.38392	4.83333
3.91506	7.38392	5
3.92256	7.38392	3.66667
3.93006	7.38392	4.83333
3.93756	7.38392	4.33333
3.94506	7.38392	3.66667
3.95256	7.38392	4.33333
3.96006	7.38392	4.5
3.96756	7.38392	4.83333
3.97506	7.38392	3.33333
3.98256	7.38392	2.83333
3.99006	7.38392	3.5
3.99756	7.38392	3.33333
4.00506	7.38392	4
4.01256	7.38392	4.16667
4.02006	7.38392	3.5
4.02756	7.38392	3.5
4.03506	7.38392	3.33333
4.04256	7.38392	4.16667
4.05006	7.38392	3.83333
4.05756	7.38392	2.5
4.06506	7.38392	2.66667
4.07256	7.38392	3.66667
4.08006	7.38392	5.16667
4.08756	7.38392	5.5
4.09506	7.38392	4.5
4.10256	7.38392	4
4.11006	7.38392	4
4.11756	7.38392	4.83333
4.12506	7.38392	4.83333
4.13256	7.38392	3.33333
3.39005	7.38514	1
3.39755	7.38514	5.5
3.40505	7.38514	2.66667
3.41255	7.38514	2.16667
3.42005	7.38514	3.33333
3.42755	7.38514	4
3.43505	7.38514	4.5
3.44255	7.38514	5
3.45005	7.38514	5.5
3.45755	7.38514	4.66667
3.46505	7.38514	3.83333
3.47255	7.38514	4.16667
3.48005	7.38514	4.5
3.48755	7.38514	4.33333
3.49505	7.38514	3.66667
3.50255	7.38514	3.16667
3.51005	7.38514	4.16667
3.51755	7.38514	5
3.52505	7.38514	4.5
3.53255	7.38514	4.16667
3.54005	7.38514	3.83333
3.54755	7.38514	3.33333
3.55505	7.38514	3.83333
3.56255	7.38514	3.5
3.57005	7.38514	2.66667
3.57755	7.38514	3.16667
3.58506	7.38514	3
3.59256	7.38514	2.16667
3.60006	7.38514	3
3.60756	7.38514	4
3.61506	7.38514	3.83333
3.62256	7.38514	3.83333
3.63006	7.38514	3.33333
3.63756	7.38514	4.16667
3.64506	7.38514	3.83333
3.65256	7.38514	3
3.66006	7.38514	3.5
3.66756	7.38514	3
3.67506	7.38514	3.5
3.68256	7.38514	4.66667
3.69006	7.38514	4.66667
3.69756	7.38514	3.16667
3.70506	7.38514	3.16667
3.71256	7.38514	3.5
3.72006	7.38514	3.33333
3.72756	7.38514	5
3.73506	7.38514	4.66667
3.74256	7.38514	4.5
3.75006	7.38514	4.83333
3.75756	7.38514	5
3.76506	7.38514	5
3.77256	7.38514	5.16667
3.78006	7.38514	4.83333
3.78756	7.38514	3.5
3.79506	7.38514	3.66667
3.80256	7.38514	4.16667
3.81006	7.38514	4
3.81756	7.38514	3
3.82506	7.38514	3.83333
3.83256	7.38514	4.33333
3.84006	7.38514	4.16667
3.84756	7.38514	4.5
3.85506	7.38514	3.33333
3.86256	7.38514	3.16667
3.87006	7.38514	3.83333
3.87756	7.38514	3.16667
3.88506	7.38514	4.83333
3.89256	7.38514	5.33333
3.90006	7.38514	3.83333
3.90756	7.38514	4.83333
3.91506	7.38514	4.5
3.92256	7.38514	3.33333
3.93006	7.38514	4.83333
3.93756	7.38514	4.66667
3.94506	7.38514	3.83333
3.95256	7.38514	3.83333
3.96006	7.38514	3.66667
3.96756	7.38514	3.83333
3.97506	7.38514	3.33333
3.98256	7.38514	3
3.99006	7.38514	2.66667
3.99756	7.38514	3.83333
4.00506	7.38514	6
4.01256	7.38514	4.83333
4.02006	7.38514	3.5
4.02756	7.38514	4
4.03506	7.38514	3.5
4.04256	7.38514	4
4.05006	7.38514	4
4.05756	7.38514	2.83333
4.06506	7.38514	2.83333
4.07256	7.38514	3.66667
4.08006	7.38514	4.16667
4.08756	7.38514	4.33333
4.09506	7.38514	3.16667
4.10256	7.38514	3.16667
4.11006	7.38514	3.83333
4.11756	7.38514	3.5
4.12506	7.38514	4.16667
4.13256	7.38514	4.66667
3.39005	7.38636	1
3.39755	7.38636	6.5
3.40505	7.38636	3.66667
3.41255	7.38636	2.83333
3.42005	7.38636	3.33333
3.42755	7.38636	2.83333
3.43505	7.38636	3.83333
3.44255	7.38636	4.83333
3.45005	7.38636	4.83333
3.45755	7.38636	5.16667
3.46505	7.38636	4.83333
3.47255	7.38636	3.83333
3.48005	7.38636	3.66667
3.48755	7.38636	3.5
3.49505	7.38636	3.33333
3.50255	7.38636	3.33333
3.51005	7.38636	3.33333
3.51755	7.38636	4.5
3.52505	7.38636	5.16667
3.53255	7.38636	3.83333
3.54005	7.38636	3.16667
3.54755	7.38636	3.33333
3.55505	7.38636	3.16667
3.56255	7.38636	3.33333
3.57005	7.38636	2.83333
3.57755	7.38636	3.16667
3.58506	7.38636	2.83333
3.59256	7.38636	2.5
3.60006	7.38636	3.5
3.60756	7.38636	4
3.61506	7.38636	3.66667
3.62256	7.38636	3.66667
3.63006	7.38636	3.66667
3.63756	7.38636	3.83333
3.64506	7.38636	3.5
3.65256	7.38636	4
3.66006	7.38636	4.83333
3.66756	7.38636	3
3.67506	7.38636	3.16667
3.68256	7.38636	4.33333
3.69006	7.38636	4.16667
3.69756	7.38636	3.5
3.70506	7.38636	3
3.71256	7.38636	4
3.72006	7.38636	4.66667
3.72756	7.38636	4.5
3.73506	7.38636	4.5
3.74256	7.38636	4.83333
3.75006	7.38636	5
3.75756	7.38636	5.66667
3.76506	7.38636	6.16667
3.77256	7.38636	6
3.78006	7.38636	4.5
3.78756	7.38636	3
3.79506	7.38636	2.66667
3.80256	7.38636	3.83333
3.81006	7.38636	5.33333
3.81756	7.38636	4.83333
3.82506	7.38636	5.66667
3.83256	7.38636	4.83333
3.84006	7.38636	3.83333
3.84756	7.38636	4.83333
3.85506	7.38636	3.83333
3.86256	7.38636	3.16667
3.87006	7.38636	3.5
3.87756	7.38636	3.5
3.88506	7.38636	5.5
3.89256	7.38636	5.66667
3.90006	7.38636	4.16667
3.90756	7.38636	5.16667
3.91506	7.38636	5.66667
3.92256	7.38636	5.16667
3.93006	7.38636	4.16667
3.93756	7.38636	3
3.94506	7.38636	3.33333
3.95256	7.38636	3.83333
3.96006	7.38636	3.33333
3.96756	7.38636	3.33333
3.97506	7.38636	4
3.98256	7.38636	3.66667
3.99006	7.38636	3.33333
3.99756	7.38636	4.66667
4.00506	7.38636	5.5
4.01256	7.38636	4
4.02006	7.38636	3.16667
4.02756	7.38636	3.5
4.03506	7.38636	3.66667
4.04256	7.38636	4.5
4.05006	7.38636	4.33333
4.05756	7.38636	2.83333
4.06506	7.38636	2.5
4.07256	7.38636	3.5
4.08006	7.38636	3.16667
4.08756	7.38636	2.66667
4.09506	7.38636	2.16667
4.10256	7.38636	3.16667
4.11006	7.38636	4.66667
4.11756	7.38636	3.83333
4.12506	7.38636	3.66667
4.13256	7.38636	4.5
3.39005	7.38758	1
3.39755	7.38758	5.66667
3.40505	7.38758	4.66667
3.41255	7.38758	3.66667
3.42005	7.38758	3.33333
3.42755	7.38758	3
3.43505	7.38758	3.5
3.44255	7.38758	3.83333
3.45005	7.38758	4.33333
3.45755	7.38758	5.33333
3.46505	7.38758	4.83333
3.47255	7.38758	3.5
3.48005	7.38758	2.83333
3.48755	7.38758	3.16667
3.49505	7.38758	3.5
3.50255	7.38758	3.16667
3.51005	7.38758	3.33333
3.51755	7.38758	4.33333
3.52505	7.38758	5.5
3.53255	7.38758	4.83333
3.54005	7.38758	4.33333
3.54755	7.38758	4.16667
3.55505	7.38758	3.83333
3.56255	7.38758	4.5
3.57005	7.38758	3.33333
3.57755	7.38758	2.66667
3.58506	7.38758	3.16667
3.59256	7.38758	3.66667
3.60006	7.38758	4.16667
3.60756	7.38758	4.5
3.61506	7.38758	4.16667
3.62256	7.38758	3.5
3.63006	7.38758	3.33333
3.63756	7.38758	3.66667
3.64506	7.38758	3.83333
3.65256	7.38758	3.33333
3.66006	7.38758	4
3.66756	7.38758	3.5
3.67506	7.38758	2.83333
3.68256	7.38758	3.33333
3.69006	7.38758	3.83333
3.69756	7.38758	3.83333
3.70506	7.38758	3.33333
3.71256	7.38758	4.33333
3.72006	7.38758	5
3.72756	7.38758	5
3.73506	7.38758	4.5
3.74256	7.38758	5
3.75006	7.38758	5.33333
3.75756	7.38758	5.16667
3.76506	7.38758	5.66667
3.77256	7.38758	5.66667
3.78006	7.38758	4.66667
3.78756	7.38758	3
3.79506	7.38758	3
3.80256	7.38758	4.33333
3.81006	7.38758	5.83333
3.81756	7.38758	4.83333
3.82506	7.38758	4
3.83256	7.38758	4.33333
3.84006	7.38758	4.5
3.84756	7.38758	4.5
3.85506	7.38758	3.66667
3.86256	7.38758	4.16667
3.87006	7.38758	3.5
3.87756	7.38758	3.33333
3.88506	7.38758	5.33333
3.89256	7.38758	5.33333
3.90006	7.38758	4.66667
3.90756	7.38758	5.5
3.91506	7.38758	6.33333
3.92256	7.38758	5.83333
3.93006	7.38758	4.83333
3.93756	7.38758	3.66667
3.94506	7.38758	3.33333
3.95256	7.38758	4
3.96006	7.38758	3.33333
3.96756	7.38758	3.5
3.97506	7.38758	4.66667
3.98256	7.38758	3.83333
3.99006	7.38758	3
3.99756	7.38758	4.5
4.00506	7.38758	5.5
4.01256	7.38758	4.5
4.02006	7.38758	5
4.02756	7.38758	4.83333
4.03506	7.38758	3.5
4.04256	7.38758	3.5
4.05006	7.38758	3.16667
4.05756	7.38758	2.33333
4.06506	7.38758	2.83333
4.07256	7.38758	3.33333
4.08006	7.38758	2.33333
4.08756	7.38758	2.66667
4.09506	7.38758	2.66667
4.10256	7.38758	2.5
4.11006	7.38758	3.66667
4.11756	7.38758	3.83333
4.12506	7.38758	4.16667
4.13256	7.38758	5.5
3.39005	7.3888	1
3.39755	7.3888	5.16667
3.40505	7.3888	5.33333
3.41255	7.3888	5.5
3.42005	7.3888	4.5
3.42755	7.3888	3.66667
3.43505	7.3888	3.33333
3.44255	7.3888	2.66667
3.45005	7.3888	3.33333
3.45755	7.3888	5
3.46505	7.3888	5.16667
3.47255	7.3888	3.5
3.48005	7.3888	3.16667
3.48755	7.3888	3.83333
3.49505	7.3888	3.83333
3.50255	7.3888	3
3.51005	7.3888	3.16667
3.51755	7.3888	4.5
3.52505	7.3888	4.66667
3.53255	7.3888	3.5
3.54005	7.3888	4.83333
3.54755	7.3888	5.16667
3.55505	7.3888	3.16667
3.56255	7.3888	3.83333
3.57005	7.3888	3.83333
3.57755	7.3888	3.33333
3.58506	7.3888	3.66667
3.59256	7.3888	4.16667
3.60006	7.3888	4
3.60756	7.3888	3.66667
3.61506	7.3888	3.33333
3.62256	7.3888	3.5
3.63006	7.3888	3.5
3.63756	7.3888	3.16667
3.64506	7.3888	3.83333
3.65256	7.3888	4
3.66006	7.3888	4.33333
3.66756	7.3888	3.83333
3.67506	7.3888	3
3.68256	7.3888	2.83333
3.69006	7.3888	3.5
3.69756	7.3888	4.16667
3.70506	7.3888	3.5
3.71256	7.3888	5.33333
3.72006	7.3888	6
3.72756	7.3888	5
3.73506	7.3888	5.33333
3.74256	7.3888	5.83333
3.75006	7.3888	5.5
3.75756	7.3888	4.16667
3.76506	7.3888	4.66667
3.77256	7.3888	5
3.78006	7.3888	4
3.78756	7.3888	3.66667
3.79506	7.3888	4.16667
3.80256	7.3888	4.5
3.81006	7.3888	4.83333
3.81756	7.3888	4.5
3.82506	7.3888	5.66667
3.83256	7.3888	5.83333
3.84006	7.3888	4.83333
3.84756	7.3888	5.33333
3.85506	7.3888	4.66667
3.86256	7.3888	4.5
3.87006	7.3888	4
3.87756	7.3888	4.33333
3.88506	7.3888	5.33333
3.89256	7.3888	4.66667
3.90006	7.3888	5
3.90756	7.3888	5
3.91506	7.3888	5.33333
3.92256	7.3888	6.16667
3.93006	7.3888	5.5
3.93756	7.3888	3.66667
3.94506	7.3888	3
3.95256	7.3888	4.33333
3.96006	7.3888	4.33333
3.96756	7.3888	4.33333
3.97506	7.3888	4.66667
3.98256	7.3888	3.66667
3.99006	7.3888	3.16667
3.99756	7.3888	3.83333
4.00506	7.3888	4.33333
4.01256	7.3888	4.33333
4.02006	7.3888	4.66667
4.02756	7.3888	4.33333
4.03506	7.3888	4.33333
4.04256	7.3888	4.33333
4.05006	7.3888	3
4.05756	7.3888	1.83333
4.06506	7.3888	2.5
4.07256	7.3888	3.83333
4.08006	7.3888	3.16667
4.08756	7.3888	2.83333
4.09506	7.3888	2.66667
4.10256	7.3888	2.16667
4.11006	7.3888	2.83333
4.11756	7.3888	3.66667
4.12506	7.3888	4.33333
4.13256	7.3888	4.66667
3.39005	7.39002	1
3.39755	7.39002	3.66667
3.40505	7.39002	4.33333
3.41255	7.39002	4.83333
3.42005	7.39002	4.5
3.42755	7.39002	3.5
3.43505	7.39002	3
3.44255	7.39002	2.66667
3.45005	7.39002	3
3.45755	7.39002	3.66667
3.46505	7.39002	3.16667
3.47255	7.39002	2.33333
3.48005	7.39002	2.5
3.48755	7.39002	3.33333
3.49505	7.39002	3.83333
3.50255	7.39002	2.66667
3.51005	7.39002	3.16667
3.51755	7.39002	4.66667
3.52505	7.39002	4.66667
3.53255	7.39002	3.5
3.54005	7.39002	5.16667
3.54755	7.39002	5.83333
3.55505	7.39002	4.33333
3.56255	7.39002	4.83333
3.57005	7.39002	4
3.57755	7.39002	3.16667
3.58506	7.39002	4.16667
3.59256	7.39002	4.16667
3.60006	7.39002	3.16667
3.60756	7.39002	3
3.61506	7.39002	2.83333
3.62256	7.39002	3
3.63006	7.39002	3.5
3.63756	7.39002	3.5
3.64506	7.39002	4
3.65256	7.39002	3.5
3.66006	7.39002	3.83333
3.66756	7.39002	4.5
3.67506	7.39002	3.16667
3.68256	7.39002	2.66667
3.69006	7.39002	3.83333
3.69756	7.39002	4.16667
3.70506	7.39002	3.5
3.71256	7.39002	5.16667
3.72006	7.39002	5.33333
3.72756	7.39002	5.5
3.73506	7.39002	5.83333
3.74256	7.39002	4.83333
3.75006	7.39002	4
3.75756	7.39002	4.16667
3.76506	7.39002	5.16667
3.77256	7.39002	4.83333
3.78006	7.39002	4
3.78756	7.39002	3.66667
3.79506	7.39002	5.16667
3.80256	7.39002	5.16667
3.81006	7.39002	3.66667
3.81756	7.39002	3.5
3.82506	7.39002	5
3.83256	7.39002	5.5
3.84006	7.39002	4.83333
3.84756	7.39002	5.66667
3.85506	7.39002	5
3.86256	7.39002	4.33333
3.87006	7.39002	4
3.87756	7.39002	4
3.88506	7.39002	4.33333
3.89256	7.39002	4
3.90006	7.39002	5
3.90756	7.39002	4.83333
3.91506	7.39002	4.5
3.92256	7.39002	5.5
3.93006	7.39002	6.16667
3.93756	7.39002	4.33333
3.94506	7.39002	3.16667
3.95256	7.39002	3.66667
3.96006	7.39002	3
3.96756	7.39002	3.16667
3.97506	7.39002	3.83333
3.98256	7.39002	3.16667
3.99006	7.39002	2.66667
3.99756	7.39002	3.83333
4.00506	7.39002	4.5
4.01256	7.39002	4.5
4.02006	7.39002	5.16667
4.02756	7.39002	4.5
4.03506	7.39002	3.66667
4.04256	7.39002	3.5
4.05006	7.39002	2.33333
4.05756	7.39002	1.5
4.06506	7.39002	2
4.07256	7.39002	3.83333
4.08006	7.39002	4.33333
4.08756	7.39002	3.33333
4.09506	7.39002	3.5
4.10256	7.39002	3.16667
4.11006	7.39002	2.5
4.11756	7.39002	3.33333
4.12506	7.39002	4.16667
4.13256	7.39002	4.16667
3.39005	7.39124	1
3.39755	7.39124	3.5
3.40505	7.39124	3.33333
3.41255	7.39124	4.33333
3.42005	7.39124	4.33333
3.42755	7.39124	3.5
3.43505	7.39124	3
3.44255	7.39124	2.5
3.45005	7.39124	2.83333
3.45755	7.39124	3.5
3.46505	7.39124	3
3.47255	7.39124	2.5
3.48005	7.39124	2.83333
3.48755	7.39124	3.66667
3.49505	7.39124	3.83333
3.50255	7.39124	3.33333
3.51005	7.39124	4.5
3.51755	7.39124	4.5
3.52505	7.39124	3.33333
3.53255	7.39124	2.33333
3.54005	7.39124	4.16667
3.54755	7.39124	5.16667
3.55505	7.39124	4
3.56255	7.39124	4.16667
3.57005	7.39124	3.66667
3.57755	7.39124	3.5
3.58506	7.39124	3.5
3.59256	7.39124	3.5
3.60006	7.39124	2.83333
3.60756	7.39124	2.16667
3.61506	7.39124	2.5
3.62256	7.39124	3.33333
3.63006	7.39124	4.16667
3.63756	7.39124	4.16667
3.64506	7.39124	4
3.65256	7.39124	3.66667
3.66006	7.39124	4.16667
3.66756	7.39124	4.66667
3.67506	7.39124	3.66667
3.68256	7.39124	3.33333
3.69006	7.39124	4
3.69756	7.39124	3.5
3.70506	7.39124	3
3.71256	7.39124	4.66667
3.72006	7.39124	4.83333
3.72756	7.39124	4.5
3.73506	7.39124	4.66667
3.74256	7.39124	3.66667
3.75006	7.39124	2.66667
3.75756	7.39124	3.83333
3.76506	7.39124	4.66667
3.77256	7.39124	3.83333
3.78006	7.39124	3.83333
3.78756	7.39124	3.5
3.79506	7.39124	4.83333
3.80256	7.39124	5.33333
3.81006	7.39124	3.5
3.81756	7.39124	3.33333
3.82506	7.39124	5.66667
3.83256	7.39124	5.16667
3.84006	7.39124	4
3.84756	7.39124	7
3.85506	7.39124	6.16667
3.86256	7.39124	4
3.87006	7.39124	4.16667
3.87756	7.39124	4.33333
3.88506	7.39124	4.66667
3.89256	7.39124	4
3.90006	7.39124	4.5
3.90756	7.39124	5
3.91506	7.39124	4.66667
3.92256	7.39124	5.5
3.93006	7.39124	5.66667
3.93756	7.39124	3.33333
3.94506	7.39124	3.5
3.95256	7.39124	4.33333
3.96006	7.39124	3.16667
3.96756	7.39124	3.33333
3.97506	7.39124	4.5
3.98256	7.39124	4.33333
3.99006	7.39124	3.5
3.99756	7.39124	4
4.00506	7.39124	3.83333
4.01256	7.39124	3.5
4.02006	7.39124	4.16667
4.02756	7.39124	4
4.03506	7.39124	3.16667
4.04256	7.39124	3.5
4.05006	7.39124	2.83333
4.05756	7.39124	2.16667
4.06506	7.39124	3.16667
4.07256	7.39124	4
4.08006	7.39124	4.16667
4.08756	7.39124	2.83333
4.09506	7.39124	3.16667
4.10256	7.39124	3.66667
4.11006	7.39124	3
4.11756	7.39124	3.33333
4.12506	7.39124	4
4.13256	7.39124	3.66667
3.39005	7.39246	1
3.39755	7.39246	3.16667
3.40505	7.39246	2.66667
3.41255	7.39246	3.33333
3.42005	7.39246	4.16667
3.42755	7.39246	4.16667
3.43505	7.39246	3.66667
3.44255	7.39246	2.83333
3.45005	7.39246	3.33333
3.45755	7.39246	4
3.46505	7.39246	2.83333
3.47255	7.39246	2.16667
3.48005	7.39246	2.16667
3.48755	7.39246	2.5
3.49505	7.39246	2.66667
3.50255	7.39246	3.83333
3.51005	7.39246	5.5
3.51755	7.39246	4.5
3.52505	7.39246	3.5
3.53255	7.39246	3.33333
3.54005	7.39246	3.5
3.54755	7.39246	3.5
3.55505	7.39246	3.83333
3.56255	7.39246	4.66667
3.57005	7.39246	3.66667
3.57755	7.39246	3.16667
3.58506	7.39246	3.16667
3.59256	7.39246	3.66667
3.60006	7.39246	4
3.60756	7.39246	3.16667
3.61506	7.39246	2.83333
3.62256	7.39246	3.16667
3.63006	7.39246	4
3.63756	7.39246	3.66667
3.64506	7.39246	4
3.65256	7.39246	4
3.66006	7.39246	3.33333
3.66756	7.39246	3.83333
3.67506	7.39246	3.33333
3.68256	7.39246	3.5
3.69006	7.39246	4
3.69756	7.39246	3.33333
3.70506	7.39246	3.33333
3.71256	7.39246	4.33333
3.72006	7.39246	4
3.72756	7.39246	4.5
3.73506	7.39246	4
3.74256	7.39246	3
3.75006	7.39246	3.16667
3.75756	7.39246	5.5
3.76506	7.39246	6.66667
3.77256	7.39246	5.16667
3.78006	7.39246	4.5
3.78756	7.39246	3.83333
3.79506	7.39246	5.66667
3.80256	7.39246	6.5
3.81006	7.39246	4.83333
3.81756	7.39246	4.33333
3.82506	7.39246	4.66667
3.83256	7.39246	4
3.84006	7.39246	4.33333
3.84756	7.39246	6.16667
3.85506	7.39246	4.66667
3.86256	7.39246	3.83333
3.87006	7.39246	4.16667
3.87756	7.39246	4.33333
3.88506	7.39246	4.33333
3.89256	7.39246	3.83333
3.90006	7.39246	4.16667
3.90756	7.39246	4.66667
3.91506	7.39246	5.33333
3.92256	7.39246	7
3.93006	7.39246	6.83333
3.93756	7.39246	4
3.94506	7.39246	4
3.95256	7.39246	4
3.96006	7.39246	3
3.96756	7.39246	2.83333
3.97506	7.39246	3.33333
3.98256	7.39246	3.66667
3.99006	7.39246	4.16667
3.99756	7.39246	4.66667
4.00506	7.39246	3.33333
4.01256	7.39246	2.83333
4.02006	7.39246	3.83333
4.02756	7.39246	4
4.03506	7.39246	2.83333
4.04256	7.39246	3.16667
4.05006	7.39246	2.83333
4.05756	7.39246	2
4.06506	7.39246	3.5
4.07256	7.39246	4
4.08006	7.39246	3.33333
4.08756	7.39246	2.33333
4.09506	7.39246	3.5
4.10256	7.39246	4.66667
4.11006	7.39246	3.66667
4.11756	7.39246	3.66667
4.12506	7.39246	3.66667
4.13256	7.39246	3.33333
3.39005	7.39367	5
3.39755	7.39367	3.66667
3.40505	7.39367	4
3.41255	7.39367	4.83333
3.42005	7.39367	5.33333
3.42755	7.39367	5.66667
3.43505	7.39367	5.33333
3.44255	7.39367	4.16667
3.45005	7.39367	3.5
3.45755	7.39367	3.66667
3.46505	7.39367	3
3.47255	7.39367	2.66667
3.48005	7.39367	3.5
3.48755	7.39367	4.16667
3.49505	7.39367	3.16667
3.50255	7.39367	4.5
3.51005	7.39367	6
3.51755	7.39367	4.5
3.52505	7.39367	3.16667
3.53255	7.39367	4.16667
3.54005	7.39367	4
3.54755	7.39367	2.83333
3.55505	7.39367	4
3.56255	7.39367	4.33333
3.57005	7.39367	3.66667
3.57755	7.39367	3.5
3.58506	7.39367	3.16667
3.59256	7.39367	4.66667
3.60006	7.39367	5
3.60756	7.39367	3.83333
3.61506	7.39367	4
3.62256	7.39367	4.16667
3.63006	7.39367	4.16667
3.63756	7.39367	3
3.64506	7.39367	3.5
3.65256	7.39367	4
3.66006	7.39367	2.83333
3.66756	7.39367	3
3.67506	7.39367	3.33333
3.68256	7.39367	4
3.69006	7.39367	4.83333
3.69756	7.39367	4.5
3.70506	7.39367	3.66667
3.71256	7.39367	3.83333
3.72006	7.39367	3.66667
3.72756	7.39367	4.33333
3.73506	7.39367	4.16667
3.74256	7.39367	4.83333
3.75006	7.39367	5.5
3.75756	7.39367	5.16667
3.76506	7.39367	5.83333
3.77256	7.39367	4.66667
3.78006	7.39367	3.83333
3.78756	7.39367	3.33333
3.79506	7.39367	4.16667
3.80256	7.39367	5
3.81006	7.39367	4.5
3.81756	7.39367	5.16667
3.82506	7.39367	5.83333
3.83256	7.39367	4.83333
3.84006	7.39367	4.83333
3.84756	7.39367	6
3.85506	7.39367	4.83333
3.86256	7.39367	5
3.87006	7.39367	5
3.87756	7.39367	4.66667
3.88506	7.39367	5.16667
3.89256	7.39367	4.33333
3.90006	7.39367	4.5
3.90756	7.39367	6.5
3.91506	7.39367	7.16667
3.92256	7.39367	6.83333
3.93006	7.39367	5.5
3.93756	7.39367	4
3.94506	7.39367	5.16667
3.95256	7.39367	4.83333
3.96006	7.39367	3.66667
3.96756	7.39367	3
3.97506	7.39367	3.5
3.98256	7.39367	4.16667
3.99006	7.39367	3.83333
3.99756	7.39367	4
4.00506	7.39367	2.66667
4.01256	7.39367	2.16667
4.02006	7.39367	3.66667
4.02756	7.39367	4.16667
4.03506	7.39367	3.16667
4.04256	7.39367	2.83333
4.05006	7.39367	2.5
4.05756	7.39367	2.16667
4.06506	7.39367	3.66667
4.07256	7.39367	3.66667
4.08006	7.39367	2.33333
4.08756	7.39367	1.83333
4.09506	7.39367	3.16667
4.10256	7.39367	4.66667
4.11006	7.39367	3.5
4.11756	7.39367	3
4.12506	7.39367	3.5
4.13256	7.39367	3.33333
3.38255	7.39489	1
3.39005	7.39489	4.25
3.39755	7.39489	3.83333
3.40505	7.39489	4.83333
3.41255	7.39489	5.83333
3.42005	7.39489	6.33333
3.42755	7.39489	6.16667
3.43505	7.39489	5.5
3.44255	7.39489	5.33333
3.45005	7.39489	4.33333
3.45755	7.39489	3.33333
3.46505	7.39489	3
3.47255	7.39489	2.33333
3.48005	7.39489	3.16667
3.48755	7.39489	4.33333
3.49505	7.39489	3.16667
3.50255	7.39489	3.33333
3.51005	7.39489	4.83333
3.51755	7.39489	4.83333
3.52505	7.39489	3.66667
3.53255	7.39489	4.66667
3.54005	7.39489	5
3.54755	7.39489	4.16667
3.55505	7.39489	4.33333
3.56255	7.39489	4
3.57005	7.39489	3.5
3.57755	7.39489	3.33333
3.58506	7.39489	2.83333
3.59256	7.39489	3.83333
3.60006	7.39489	4.83333
3.60756	7.39489	4.83333
3.61506	7.39489	4.83333
3.62256	7.39489	4.33333
3.63006	7.39489	4.66667
3.63756	7.39489	4
3.64506	7.39489	4.5
3.65256	7.39489	4.5
3.66006	7.39489	2.83333
3.66756	7.39489	2.83333
3.67506	7.39489	3
3.68256	7.39489	5
3.69006	7.39489	5.16667
3.69756	7.39489	4.16667
3.70506	7.39489	3.83333
3.71256	7.39489	3.33333
3.72006	7.39489	3.33333
3.72756	7.39489	5.33333
3.73506	7.39489	5.66667
3.74256	7.39489	6.16667
3.75006	7.39489	7
3.75756	7.39489	6
3.76506	7.39489	7.16667
3.77256	7.39489	5.83333
3.78006	7.39489	3.33333
3.78756	7.39489	4.16667
3.79506	7.39489	4.83333
3.80256	7.39489	4
3.81006	7.39489	3.5
3.81756	7.39489	4.83333
3.82506	7.39489	5.5
3.83256	7.39489	5.33333
3.84006	7.39489	5.5
3.84756	7.39489	4.16667
3.85506	7.39489	3.66667
3.86256	7.39489	4.66667
3.87006	7.39489	4.5
3.87756	7.39489	4.66667
3.88506	7.39489	4.66667
3.89256	7.39489	4.83333
3.90006	7.39489	6.16667
3.90756	7.39489	7.33333
3.91506	7.39489	6.66667
3.92256	7.39489	5.83333
3.93006	7.39489	5.33333
3.93756	7.39489	4.16667
3.94506	7.39489	4.33333
3.95256	7.39489	4
3.96006	7.39489	3.5
3.96756	7.39489	2.66667
3.97506	7.39489	3.16667
3.98256	7.39489	3.66667
3.99006	7.39489	3.5
3.99756	7.39489	4.33333
4.00506	7.39489	3.16667
4.01256	7.39489	2.16667
4.02006	7.39489	3.5
4.02756	7.39489	3.5
4.03506	7.39489	2.5
4.04256	7.39489	2.33333
4.05006	7.39489	2.66667
4.05756	7.39489	2.16667
4.06506	7.39489	2.5
4.07256	7.39489	3.5
4.08006	7.39489	2.5
4.08756	7.39489	2
4.09506	7.39489	3.83333
4.10256	7.39489	5.5
4.11006	7.39489	3.66667
4.11756	7.39489	2.66667
4.12506	7.39489	3.33333
4.13256	7.39489	4
3.38255	7.39611	1
3.39005	7.39611	4.16667
3.39755	7.39611	3.66667
3.40505	7.39611	5.33333
3.41255	7.39611	5.83333
3.42005	7.39611	5
3.42755	7.39611	4.83333
3.43505	7.39611	4.83333
3.44255	7.39611	6.16667
3.45005	7.39611	4.66667
3.45755	7.39611	2.83333
3.46505	7.39611	2.66667
3.47255	7.39611	2.16667
3.48005	7.39611	3.83333
3.48755	7.39611	5
3.49505	7.39611	3.66667
3.50255	7.39611	3
3.51005	7.39611	4.16667
3.51755	7.39611	5
3.52505	7.39611	3.5
3.53255	7.39611	3.83333
3.54005	7.39611	5.16667
3.54755	7.39611	5
3.55505	7.39611	4.83333
3.56255	7.39611	3.33333
3.57005	7.39611	2.83333
3.57755	7.39611	2.83333
3.58506	7.39611	2.33333
3.59256	7.39611	4.16667
3.60006	7.39611	4.16667
3.60756	7.39611	3.66667
3.61506	7.39611	4.16667
3.62256	7.39611	3.83333
3.63006	7.39611	4.5
3.63756	7.39611	4.66667
3.64506	7.39611	4.83333
3.65256	7.39611	4.5
3.66006	7.39611	4.16667
3.66756	7.39611	3.83333
3.67506	7.39611	3.83333
3.68256	7.39611	5.33333
3.69006	7.39611	5.5
3.69756	7.39611	4.66667
3.70506	7.39611	4.33333
3.71256	7.39611	3.5
3.72006	7.39611	4
3.72756	7.39611	6.16667
3.73506	7.39611	6.16667
3.74256	7.39611	6
3.75006	7.39611	5.83333
3.75756	7.39611	4.66667
3.76506	7.39611	6.33333
3.77256	7.39611	5
3.78006	7.39611	2.33333
3.78756	7.39611	3
3.79506	7.39611	3
3.80256	7.39611	3
3.81006	7.39611	3.16667
3.81756	7.39611	4.16667
3.82506	7.39611	4.66667
3.83256	7.39611	4.83333
3.84006	7.39611	4.5
3.84756	7.39611	3.66667
3.85506	7.39611	3.83333
3.86256	7.39611	5.16667
3.87006	7.39611	5.66667
3.87756	7.39611	5.5
3.88506	7.39611	5.5
3.89256	7.39611	5.83333
3.90006	7.39611	5.83333
3.90756	7.39611	7
3.91506	7.39611	7
3.92256	7.39611	4.5
3.93006	7.39611	3.5
3.93756	7.39611	4.5
3.94506	7.39611	5
3.95256	7.39611	4.33333
3.96006	7.39611	3.5
3.96756	7.39611	2.5
3.97506	7.39611	3.66667
3.98256	7.39611	3.83333
3.99006	7.39611	2.83333
3.99756	7.39611	3.83333
4.00506	7.39611	4
4.01256	7.39611	3.33333
4.02006	7.39611	4.66667
4.02756	7.39611	4.33333
4.03506	7.39611	2.16667
4.04256	7.39611	2
4.05006	7.39611	2.83333
4.05756	7.39611	2.83333
4.06506	7.39611	2.83333
4.07256	7.39611	4.33333
4.08006	7.39611	4
4.08756	7.39611	2
4.09506	7.39611	2.83333
[truncated: 132,241 more rows]
