# Supplementary material for: Tunable and parabolic piezoelectricity in hafnia under epitaxial strain
Source: Nat Commun. 2024 Jan 9;15:394. doi: 10.1038/s41467-023-44207-w (PMC10776838; doi:10.1038/s41467-023-44207-w)
Supplement: Supplementary file 4 — Source Data [file 41467_2023_44207_MOESM4_ESM.zip › Source_data/Source_data_Fig.6.xlsx]

## Sheet: Sheet1
		Epitaxial strain = 2.5%		Epitaxial strain = -3.5%		Epitaxial strain = 0.9%
Time (ps)	E/Emax	Lattice (Å)	FFT smoothing	Lattice (Å)	FFT smoothing	Lattice (Å)	FFT smoothing
0	0	8.60027	8.61003	9.07201	9.07964	8.72448	8.72694
0.1	-0.00628314	8.6128	8.61001	9.07707	9.07966	8.74207	8.72695
0.2	-0.012566	8.61827	8.60999	9.07799	9.07968	8.73371	8.72695
0.3	-0.0188484	8.61141	8.60998	9.07881	9.07969	8.72813	8.72695
0.4	-0.0251301	8.60215	8.60996	9.07689	9.07971	8.72542	8.72695
0.5	-0.0314108	8.61261	8.60994	9.07271	9.07973	8.72895	8.72696
0.6	-0.0376902	8.60062	8.60993	9.07546	9.07975	8.72775	8.72696
0.7	-0.0439681	8.60184	8.60991	9.08287	9.07976	8.71703	8.72696
0.8	-0.0502443	8.61188	8.60989	9.07666	9.07978	8.72339	8.72697
0.9	-0.0565185	8.60527	8.60988	9.08004	9.0798	8.72615	8.72698
1	-0.0627905	8.61516	8.60986	9.08227	9.07982	8.72495	8.72698
1.1	-0.06906	8.60498	8.60984	9.07931	9.07983	8.71976	8.72699
1.2	-0.0753268	8.60123	8.60983	9.08101	9.07985	8.72705	8.72699
1.3	-0.0815906	8.60791	8.60981	9.07256	9.07987	8.72896	8.727
1.4	-0.0878512	8.60544	8.60979	9.07231	9.07989	8.72459	8.72701
1.5	-0.0941083	8.60645	8.60977	9.07032	9.0799	8.72623	8.72702
1.6	-0.100362	8.61001	8.60976	9.07667	9.07992	8.72653	8.72702
1.7	-0.106611	8.61062	8.60974	9.07108	9.07994	8.722	8.72703
1.8	-0.112856	8.61262	8.60972	9.07414	9.07995	8.7353	8.72704
1.9	-0.119097	8.6167	8.60971	9.08918	9.07997	8.72298	8.72705
2	-0.125333	8.60773	8.60969	9.08643	9.07999	8.72053	8.72706
2.1	-0.131564	8.60831	8.60967	9.08489	9.08001	8.72814	8.72707
2.2	-0.13779	8.6098	8.60966	9.07681	9.08002	8.72551	8.72708
2.3	-0.144011	8.61241	8.60964	9.08339	9.08004	8.73102	8.72709
2.4	-0.150226	8.60906	8.60962	9.08207	9.08006	8.72788	8.7271
2.5	-0.156434	8.60438	8.60961	9.07778	9.08007	8.72351	8.72712
2.6	-0.162637	8.609	8.60959	9.07731	9.08009	8.72675	8.72713
2.7	-0.168833	8.60811	8.60957	9.07589	9.08011	8.72242	8.72714
2.8	-0.175023	8.60802	8.60956	9.08561	9.08012	8.72808	8.72715
2.9	-0.181206	8.6123	8.60954	9.08224	9.08014	8.72504	8.72717
3	-0.187381	8.60533	8.60952	9.08156	9.08016	8.72553	8.72718
3.1	-0.193549	8.60569	8.60951	9.07759	9.08017	8.72249	8.72719
3.2	-0.19971	8.6053	8.60949	9.08315	9.08019	8.71993	8.72721
3.3	-0.205863	8.60792	8.60947	9.08482	9.0802	8.73397	8.72722
3.4	-0.212007	8.61292	8.60946	9.07988	9.08022	8.72122	8.72724
3.5	-0.218143	8.60466	8.60944	9.07684	9.08024	8.72707	8.72725
3.6	-0.224271	8.61136	8.60943	9.07567	9.08025	8.73574	8.72727
3.7	-0.230389	8.6153	8.60941	9.07601	9.08027	8.72945	8.72729
3.8	-0.236499	8.61585	8.60939	9.07543	9.08029	8.72613	8.7273
3.9	-0.242599	8.60646	8.60938	9.07879	9.0803	8.73404	8.72732
4	-0.24869	8.60127	8.60936	9.08268	9.08032	8.72691	8.72734
4.1	-0.254771	8.60798	8.60934	9.08079	9.08033	8.73231	8.72735
4.2	-0.260842	8.60872	8.60933	9.07964	9.08035	8.72458	8.72737
4.3	-0.266902	8.6115	8.60931	9.07995	9.08037	8.72359	8.72739
4.4	-0.272952	8.6052	8.60929	9.08667	9.08038	8.72257	8.72741
4.5	-0.278991	8.60828	8.60928	9.08431	9.0804	8.72599	8.72742
4.6	-0.285019	8.6107	8.60926	9.07658	9.08041	8.7307	8.72744
4.7	-0.291036	8.60798	8.60925	9.07825	9.08043	8.72995	8.72746
4.8	-0.297042	8.60683	8.60923	9.08035	9.08044	8.72767	8.72748
4.9	-0.303035	8.61017	8.60921	9.07516	9.08046	8.72598	8.7275
5	-0.309017	8.60752	8.6092	9.07728	9.08047	8.73061	8.72752
5.1	-0.314987	8.61098	8.60918	9.06818	9.08049	8.72355	8.72754
5.2	-0.320944	8.60316	8.60917	9.07171	9.0805	8.72091	8.72756
5.3	-0.326888	8.61485	8.60915	9.06969	9.08052	8.72938	8.72758
5.4	-0.33282	8.60971	8.60914	9.0748	9.08053	8.72289	8.72761
5.5	-0.338738	8.6035	8.60912	9.07621	9.08055	8.72241	8.72763
5.6	-0.344643	8.61084	8.6091	9.07838	9.08056	8.72771	8.72765
5.7	-0.350534	8.61089	8.60909	9.07763	9.08058	8.72039	8.72767
5.8	-0.356412	8.60224	8.60907	9.0775	9.08059	8.72343	8.72769
5.9	-0.362275	8.61043	8.60906	9.08608	9.08061	8.73263	8.72772
6	-0.368125	8.6129	8.60904	9.08437	9.08062	8.72542	8.72774
6.1	-0.373959	8.61253	8.60903	9.0853	9.08064	8.73296	8.72776
6.2	-0.379779	8.61546	8.60901	9.08244	9.08065	8.72714	8.72778
6.3	-0.385584	8.60686	8.60899	9.0801	9.08067	8.72547	8.72781
6.4	-0.391374	8.60425	8.60898	9.08242	9.08068	8.72684	8.72783
6.5	-0.397148	8.60638	8.60896	9.08813	9.0807	8.7313	8.72786
6.6	-0.402906	8.60771	8.60895	9.08509	9.08071	8.72943	8.72788
6.7	-0.408649	8.60821	8.60893	9.0753	9.08072	8.72466	8.7279
6.8	-0.414376	8.60562	8.60892	9.074	9.08074	8.73118	8.72793
6.9	-0.420086	8.6073	8.6089	9.07612	9.08075	8.73389	8.72795
7	-0.425779	8.6123	8.60889	9.08152	9.08077	8.73515	8.72798
7.1	-0.431456	8.61066	8.60887	9.08497	9.08078	8.72919	8.728
7.2	-0.437116	8.60873	8.60886	9.08392	9.08079	8.72743	8.72803
7.3	-0.442758	8.613	8.60884	9.08097	9.08081	8.72854	8.72806
7.4	-0.448383	8.61329	8.60883	9.08348	9.08082	8.72296	8.72808
7.5	-0.453991	8.60747	8.60881	9.08998	9.08084	8.73151	8.72811
7.6	-0.45958	8.61142	8.6088	9.07873	9.08085	8.73218	8.72813
7.7	-0.465151	8.61497	8.60878	9.07981	9.08086	8.73105	8.72816
7.8	-0.470704	8.60436	8.60877	9.08925	9.08088	8.72439	8.72819
7.9	-0.476238	8.60463	8.60876	9.08677	9.08089	8.72974	8.72821
8	-0.481754	8.6078	8.60874	9.08232	9.0809	8.73214	8.72824
8.1	-0.48725	8.61294	8.60873	9.08308	9.08092	8.72622	8.72827
8.2	-0.492727	8.60861	8.60871	9.07875	9.08093	8.73117	8.72829
8.3	-0.498185	8.60091	8.6087	9.08488	9.08094	8.73325	8.72832
8.4	-0.503623	8.60785	8.60868	9.08154	9.08095	8.73092	8.72835
8.5	-0.509041	8.60199	8.60867	9.08105	9.08097	8.71602	8.72838
8.6	-0.51444	8.61803	8.60866	9.07577	9.08098	8.72642	8.72841
8.7	-0.519817	8.6069	8.60864	9.07657	9.08099	8.72434	8.72843
8.8	-0.525175	8.6054	8.60863	9.08004	9.08101	8.72991	8.72846
8.9	-0.530511	8.60765	8.60861	9.08065	9.08102	8.72532	8.72849
9	-0.535827	8.60908	8.6086	9.08278	9.08103	8.71974	8.72852
9.1	-0.541121	8.60716	8.60859	9.08048	9.08104	8.72917	8.72855
9.2	-0.546394	8.60846	8.60857	9.0799	9.08105	8.72892	8.72858
9.3	-0.551646	8.61553	8.60856	9.08331	9.08107	8.73262	8.72861
9.4	-0.556876	8.60183	8.60854	9.08312	9.08108	8.7313	8.72864
9.5	-0.562083	8.60006	8.60853	9.0818	9.08109	8.71777	8.72866
9.6	-0.567269	8.61424	8.60852	9.08967	9.0811	8.72669	8.72869
9.7	-0.572432	8.609	8.6085	9.08656	9.08111	8.73795	8.72872
9.8	-0.577573	8.60512	8.60849	9.08856	9.08113	8.72542	8.72875
9.9	-0.58269	8.61734	8.60848	9.08505	9.08114	8.72924	8.72878
10	-0.587785	8.61627	8.60846	9.0852	9.08115	8.7201	8.72881
10.1	-0.592857	8.60783	8.60845	9.08477	9.08116	8.73015	8.72884
10.2	-0.597905	8.61001	8.60844	9.08054	9.08117	8.72789	8.72887
10.3	-0.60293	8.60669	8.60843	9.08306	9.08118	8.73125	8.7289
10.4	-0.60793	8.60442	8.60841	9.09306	9.08119	8.72541	8.72893
10.5	-0.612907	8.60637	8.6084	9.09097	9.08121	8.7334	8.72896
10.6	-0.61786	8.61266	8.60839	9.08979	9.08122	8.72889	8.72899
10.7	-0.622788	8.60856	8.60837	9.08222	9.08123	8.72563	8.72902
10.8	-0.627691	8.60986	8.60836	9.08346	9.08124	8.72617	8.72906
10.9	-0.63257	8.60179	8.60835	9.08405	9.08125	8.72697	8.72909
11	-0.637424	8.60821	8.60834	9.08155	9.08126	8.73192	8.72912
11.1	-0.642253	8.6079	8.60832	9.07887	9.08127	8.72631	8.72915
11.2	-0.647056	8.60854	8.60831	9.08007	9.08128	8.72898	8.72918
11.3	-0.651834	8.60257	8.6083	9.07041	9.08129	8.7307	8.72921
11.4	-0.656586	8.61485	8.60829	9.07914	9.0813	8.72772	8.72924
11.5	-0.661312	8.60294	8.60828	9.07996	9.08131	8.72338	8.72927
11.6	-0.666012	8.60798	8.60826	9.09066	9.08132	8.72892	8.7293
11.7	-0.670686	8.6096	8.60825	9.08556	9.08133	8.73945	8.72933
11.8	-0.675333	8.61107	8.60824	9.07741	9.08134	8.7322	8.72937
11.9	-0.679953	8.61103	8.60823	9.08031	9.08135	8.72683	8.7294
12	-0.684547	8.60513	8.60822	9.08146	9.08136	8.73274	8.72943
12.1	-0.689114	8.60581	8.6082	9.08511	9.08137	8.72856	8.72946
12.2	-0.693653	8.60503	8.60819	9.07615	9.08138	8.73636	8.72949
12.3	-0.698165	8.60947	8.60818	9.0838	9.08139	8.72589	8.72952
12.4	-0.70265	8.6119	8.60817	9.08317	9.0814	8.72855	8.72955
12.5	-0.707107	8.61241	8.60816	9.07855	9.08141	8.72451	8.72959
12.6	-0.711536	8.59995	8.60815	9.08279	9.08142	8.73574	8.72962
12.7	-0.715936	8.59536	8.60814	9.07882	9.08143	8.72213	8.72965
12.8	-0.720309	8.61189	8.60813	9.08042	9.08144	8.73128	8.72968
12.9	-0.724653	8.61603	8.60811	9.08051	9.08144	8.73672	8.72971
13	-0.728969	8.60785	8.6081	9.08202	9.08145	8.7313	8.72974
13.1	-0.733255	8.61155	8.60809	9.08286	9.08146	8.73268	8.72977
13.2	-0.737513	8.60181	8.60808	9.08495	9.08147	8.73295	8.72981
13.3	-0.741742	8.60966	8.60807	9.08766	9.08148	8.72901	8.72984
13.4	-0.745941	8.60903	8.60806	9.09049	9.08149	8.73086	8.72987
13.5	-0.750111	8.60967	8.60805	9.08675	9.0815	8.72743	8.7299
13.6	-0.754251	8.60192	8.60804	9.0851	9.0815	8.73223	8.72993
13.7	-0.758362	8.60849	8.60803	9.07788	9.08151	8.72509	8.72996
13.8	-0.762443	8.60558	8.60802	9.08149	9.08152	8.72446	8.73
13.9	-0.766493	8.60448	8.60801	9.07931	9.08153	8.73188	8.73003
14	-0.770513	8.60502	8.608	9.08817	9.08154	8.73603	8.73006
14.1	-0.774503	8.61039	8.60799	9.08646	9.08154	8.72906	8.73009
14.2	-0.778462	8.60896	8.60798	9.08319	9.08155	8.73006	8.73012
14.3	-0.782391	8.60852	8.60797	9.08789	9.08156	8.73158	8.73015
14.4	-0.786288	8.60697	8.60796	9.08508	9.08157	8.72303	8.73018
14.5	-0.790155	8.60521	8.60795	9.0862	9.08157	8.73538	8.73021
14.6	-0.79399	8.61106	8.60794	9.08513	9.08158	8.7331	8.73025
14.7	-0.797794	8.6077	8.60793	9.08059	9.08159	8.72994	8.73028
14.8	-0.801567	8.61004	8.60793	9.08274	9.08159	8.72669	8.73031
14.9	-0.805308	8.60922	8.60792	9.0722	9.0816	8.73063	8.73034
15	-0.809017	8.61065	8.60791	9.07804	9.08161	8.73168	8.73037
15.1	-0.812694	8.60367	8.6079	9.08142	9.08162	8.72994	8.7304
15.2	-0.816339	8.60368	8.60789	9.08537	9.08162	8.73622	8.73043
15.3	-0.819952	8.60655	8.60788	9.07845	9.08163	8.73317	8.73046
15.4	-0.823533	8.60942	8.60787	9.0815	9.08163	8.72948	8.73049
15.5	-0.827081	8.60373	8.60786	9.09091	9.08164	8.73702	8.73052
15.6	-0.830596	8.60931	8.60786	9.08599	9.08165	8.72794	8.73055
15.7	-0.834078	8.61123	8.60785	9.08618	9.08165	8.73526	8.73058
15.8	-0.837528	8.61065	8.60784	9.07691	9.08166	8.73226	8.73061
15.9	-0.840945	8.60859	8.60783	9.08767	9.08166	8.73094	8.73064
16	-0.844328	8.61209	8.60782	9.09021	9.08167	8.73623	8.73067
16.1	-0.847678	8.61257	8.60782	9.08091	9.08168	8.73412	8.7307
16.2	-0.850994	8.60828	8.60781	9.08464	9.08168	8.72425	8.73073
16.3	-0.854277	8.60464	8.6078	9.08023	9.08169	8.72941	8.73076
16.4	-0.857527	8.61273	8.60779	9.07901	9.08169	8.72943	8.73079
16.5	-0.860742	8.60125	8.60778	9.07302	9.0817	8.72649	8.73082
16.6	-0.863923	8.60355	8.60778	9.07966	9.0817	8.72524	8.73085
16.7	-0.867071	8.60623	8.60777	9.07926	9.08171	8.73965	8.73088
16.8	-0.870184	8.60267	8.60776	9.08189	9.08171	8.72372	8.73091
16.9	-0.873262	8.61315	8.60776	9.08267	9.08172	8.73075	8.73094
17	-0.876307	8.60419	8.60775	9.08436	9.08172	8.73316	8.73097
17.1	-0.879316	8.60622	8.60774	9.07934	9.08173	8.72481	8.73099
17.2	-0.882291	8.60846	8.60774	9.08011	9.08173	8.72326	8.73102
17.3	-0.885231	8.60214	8.60773	9.08308	9.08174	8.73869	8.73105
17.4	-0.888136	8.60592	8.60772	9.08469	9.08174	8.72576	8.73108
17.5	-0.891007	8.60626	8.60772	9.08928	9.08174	8.72897	8.73111
17.6	-0.893841	8.60772	8.60771	9.07806	9.08175	8.73168	8.73113
17.7	-0.896641	8.61247	8.6077	9.07154	9.08175	8.73209	8.73116
17.8	-0.899405	8.60136	8.6077	9.07399	9.08176	8.73086	8.73119
17.9	-0.902134	8.61381	8.60769	9.07591	9.08176	8.73192	8.73122
18	-0.904827	8.60882	8.60769	9.08608	9.08176	8.72823	8.73124
18.1	-0.907484	8.60074	8.60768	9.0819	9.08177	8.73164	8.73127
18.2	-0.910106	8.61091	8.60767	9.08326	9.08177	8.73097	8.7313
18.3	-0.912692	8.60529	8.60767	9.08213	9.08177	8.73273	8.73132
18.4	-0.915241	8.60787	8.60766	9.07818	9.08178	8.7353	8.73135
18.5	-0.917755	8.60313	8.60766	9.07936	9.08178	8.73266	8.73137
18.6	-0.920232	8.6064	8.60765	9.07895	9.08178	8.72846	8.7314
18.7	-0.922673	8.61157	8.60765	9.07861	9.08179	8.72606	8.73143
18.8	-0.925077	8.60679	8.60764	9.07808	9.08179	8.73238	8.73145
18.9	-0.927445	8.60613	8.60764	9.08038	9.08179	8.72733	8.73148
19	-0.929776	8.60095	8.60763	9.08398	9.0818	8.73839	8.7315
19.1	-0.932071	8.61244	8.60763	9.08098	9.0818	8.73195	8.73152
19.2	-0.934329	8.60373	8.60762	9.0839	9.0818	8.73955	8.73155
19.3	-0.93655	8.60128	8.60762	9.08278	9.0818	8.73474	8.73157
19.4	-0.938734	8.59969	8.60762	9.07938	9.08181	8.73265	8.7316
19.5	-0.940881	8.60396	8.60761	9.08362	9.08181	8.73153	8.73162
19.6	-0.942991	8.60614	8.60761	9.08738	9.08181	8.73071	8.73164
19.7	-0.945063	8.6117	8.6076	9.08629	9.08181	8.72809	8.73167
19.8	-0.947098	8.60041	8.6076	9.0799	9.08181	8.73513	8.73169
19.9	-0.949096	8.60722	8.6076	9.07274	9.08181	8.73661	8.73171
20	-0.951057	8.60879	8.60759	9.08524	9.08182	8.7355	8.73173
20.1	-0.952979	8.6051	8.60759	9.08691	9.08182	8.73492	8.73175
20.2	-0.954865	8.61196	8.60759	9.09232	9.08182	8.72998	8.73178
20.3	-0.956712	8.60642	8.60758	9.07818	9.08182	8.73381	8.7318
20.4	-0.958522	8.61587	8.60758	9.07547	9.08182	8.72624	8.73182
20.5	-0.960294	8.60716	8.60758	9.07804	9.08182	8.73734	8.73184
20.6	-0.962028	8.60535	8.60757	9.08013	9.08182	8.73029	8.73186
20.7	-0.963724	8.60958	8.60757	9.08128	9.08182	8.72526	8.73188
20.8	-0.965382	8.60486	8.60757	9.08631	9.08183	8.72747	8.7319
20.9	-0.967001	8.60443	8.60757	9.08061	9.08183	8.7362	8.73192
21	-0.968583	8.60893	8.60756	9.08276	9.08183	8.73501	8.73194
21.1	-0.970127	8.60688	8.60756	9.08446	9.08183	8.73052	8.73195
21.2	-0.971632	8.61275	8.60756	9.08284	9.08183	8.73126	8.73197
21.3	-0.973099	8.60235	8.60756	9.0825	9.08183	8.72938	8.73199
21.4	-0.974527	8.60549	8.60755	9.09137	9.08183	8.7312	8.73201
21.5	-0.975917	8.61178	8.60755	9.08293	9.08183	8.7341	8.73203
21.6	-0.977268	8.60703	8.60755	9.08548	9.08183	8.7301	8.73204
21.7	-0.978581	8.6026	8.60755	9.08774	9.08183	8.73881	8.73206
21.8	-0.979855	8.61299	8.60755	9.08059	9.08183	8.7331	8.73207
21.9	-0.981091	8.61631	8.60755	9.08454	9.08183	8.73344	8.73209
22	-0.982287	8.59712	8.60755	9.0899	9.08183	8.73711	8.73211
22.1	-0.983445	8.61233	8.60754	9.08047	9.08183	8.7272	8.73212
22.2	-0.984564	8.61721	8.60754	9.08199	9.08183	8.73977	8.73214
22.3	-0.985645	8.60536	8.60754	9.08233	9.08182	8.73564	8.73215
22.4	-0.986686	8.60454	8.60754	9.08583	9.08182	8.73384	8.73216
22.5	-0.987688	8.60313	8.60754	9.09844	9.08182	8.73323	8.73218
22.6	-0.988652	8.61433	8.60754	9.09845	9.08182	8.73706	8.73219
22.7	-0.989576	8.61044	8.60754	9.09283	9.08182	8.73183	8.7322
22.8	-0.990461	8.60263	8.60754	9.08544	9.08182	8.73733	8.73222
22.9	-0.991308	8.61106	8.60754	9.08538	9.08182	8.72417	8.73223
23	-0.992115	8.61175	8.60754	9.08471	9.08182	8.73281	8.73224
23.1	-0.992883	8.60591	8.60754	9.08261	9.08182	8.73891	8.73225
23.2	-0.993611	8.6008	8.60754	9.08394	9.08181	8.72996	8.73226
23.3	-0.994301	8.60292	8.60754	9.08147	9.08181	8.72956	8.73227
23.4	-0.994951	8.60798	8.60754	9.08366	9.08181	8.74146	8.73228
23.5	-0.995562	8.60839	8.60754	9.07697	9.08181	8.73026	8.73229
23.6	-0.996134	8.60568	8.60754	9.07906	9.08181	8.72936	8.7323
23.7	-0.996666	8.60737	8.60754	9.08194	9.0818	8.73676	8.73231
23.8	-0.997159	8.59993	8.60754	9.0795	9.0818	8.73762	8.73232
23.9	-0.997613	8.60045	8.60754	9.08744	9.0818	8.72959	8.73232
24	-0.998027	8.60685	8.60755	9.08985	9.0818	8.742	8.73233
24.1	-0.998402	8.60608	8.60755	9.08817	9.08179	8.73089	8.73234
24.2	-0.998737	8.60807	8.60755	9.08554	9.08179	8.73122	8.73234
24.3	-0.999033	8.6022	8.60755	9.08296	9.08179	8.73688	8.73235
24.4	-0.999289	8.60367	8.60755	9.08277	9.08179	8.72814	8.73236
24.5	-0.999507	8.60122	8.60755	9.0817	9.08178	8.72878	8.73236
24.6	-0.999684	8.60242	8.60755	9.08425	9.08178	8.73326	8.73236
24.7	-0.999822	8.60435	8.60756	9.07406	9.08178	8.72909	8.73237
24.8	-0.999921	8.60466	8.60756	9.0811	9.08177	8.72843	8.73237
24.9	-0.99998	8.60784	8.60756	9.08407	9.08177	8.72816	8.73238
25	-1	8.60944	8.60756	9.07965	9.08177	8.72736	8.73238
25.1	-0.99998	8.60768	8.60757	9.08291	9.08176	8.72931	8.73238
25.2	-0.999921	8.60975	8.60757	9.08839	9.08176	8.73181	8.73238
25.3	-0.999822	8.61248	8.60757	9.08362	9.08175	8.732	8.73238
25.4	-0.999684	8.60655	8.60757	9.08345	9.08175	8.72986	8.73238
25.5	-0.999507	8.61366	8.60758	9.08209	9.08175	8.7282	8.73238
25.6	-0.999289	8.60419	8.60758	9.08335	9.08174	8.72751	8.73238
25.7	-0.999033	8.60181	8.60758	9.0843	9.08174	8.73386	8.73238
25.8	-0.998737	8.60864	8.60759	9.08419	9.08173	8.72712	8.73238
25.9	-0.998402	8.60335	8.60759	9.08451	9.08173	8.74119	8.73238
26	-0.998027	8.62019	8.60759	9.08177	9.08173	8.73581	8.73238
26.1	-0.997613	8.59906	8.6076	9.08161	9.08172	8.72239	8.73238
26.2	-0.997159	8.60391	8.6076	9.08274	9.08172	8.7335	8.73237
26.3	-0.996666	8.60372	8.60761	9.08614	9.08171	8.72734	8.73237
26.4	-0.996134	8.60255	8.60761	9.08422	9.08171	8.73324	8.73237
26.5	-0.995562	8.60967	8.60761	9.08685	9.0817	8.72777	8.73236
26.6	-0.994951	8.60368	8.60762	9.09078	9.0817	8.72983	8.73236
26.7	-0.994301	8.60979	8.60762	9.08825	9.08169	8.73662	8.73235
26.8	-0.993611	8.60978	8.60763	9.09121	9.08169	8.73971	8.73235
26.9	-0.992883	8.61131	8.60763	9.0918	9.08168	8.73519	8.73234
27	-0.992115	8.60088	8.60764	9.09424	9.08168	8.72753	8.73233
27.1	-0.991308	8.60729	8.60764	9.0867	9.08167	8.73522	8.73232
27.2	-0.990461	8.60102	8.60765	9.08	9.08167	8.73687	8.73232
27.3	-0.989576	8.6084	8.60765	9.07571	9.08166	8.73241	8.73231
27.4	-0.988652	8.61075	8.60766	9.08247	9.08165	8.7269	8.7323
27.5	-0.987688	8.59967	8.60766	9.08605	9.08165	8.73957	8.73229
27.6	-0.986686	8.60573	8.60767	9.07856	9.08164	8.73591	8.73228
27.7	-0.985645	8.6129	8.60767	9.07944	9.08164	8.73822	8.73227
27.8	-0.984564	8.60106	8.60768	9.08704	9.08163	8.73205	8.73226
27.9	-0.983445	8.60075	8.60769	9.08173	9.08162	8.73036	8.73225
28	-0.982287	8.60722	8.60769	9.08977	9.08162	8.72945	8.73224
28.1	-0.981091	8.61203	8.6077	9.08951	9.08161	8.73077	8.73222
28.2	-0.979855	8.61221	8.6077	9.08537	9.0816	8.72641	8.73221
28.3	-0.978581	8.60615	8.60771	9.07659	9.0816	8.72886	8.7322
28.4	-0.977268	8.60971	8.60772	9.07971	9.08159	8.73149	8.73218
28.5	-0.975917	8.60869	8.60772	9.0792	9.08158	8.73512	8.73217
28.6	-0.974527	8.59874	8.60773	9.07519	9.08158	8.73445	8.73215
28.7	-0.973099	8.60984	8.60774	9.07138	9.08157	8.73287	8.73214
28.8	-0.971632	8.61092	8.60774	9.07782	9.08156	8.7314	8.73212
28.9	-0.970127	8.61089	8.60775	9.0832	9.08156	8.72859	8.73211
29	-0.968583	8.60807	8.60776	9.08486	9.08155	8.73232	8.73209
29.1	-0.967001	8.60925	8.60777	9.08373	9.08154	8.73463	8.73207
29.2	-0.965382	8.61082	8.60777	9.07903	9.08154	8.73072	8.73206
29.3	-0.963724	8.60387	8.60778	9.08648	9.08153	8.73735	8.73204
29.4	-0.962028	8.5998	8.60779	9.08726	9.08152	8.73295	8.73202
29.5	-0.960294	8.614	8.6078	9.08865	9.08151	8.73296	8.732
29.6	-0.958522	8.60189	8.6078	9.08321	9.08151	8.74094	8.73198
29.7	-0.956712	8.60647	8.60781	9.07863	9.0815	8.73241	8.73196
29.8	-0.954865	8.61118	8.60782	9.08456	9.08149	8.7249	8.73194
29.9	-0.952979	8.61003	8.60783	9.08634	9.08148	8.73524	8.73192
30	-0.951057	8.60642	8.60784	9.08527	9.08147	8.73462	8.7319
30.1	-0.949096	8.60744	8.60784	9.08154	9.08147	8.73726	8.73188
30.2	-0.947098	8.60949	8.60785	9.08322	9.08146	8.72502	8.73185
30.3	-0.945063	8.6048	8.60786	9.07867	9.08145	8.73569	8.73183
30.4	-0.942991	8.60495	8.60787	9.09106	9.08144	8.73546	8.73181
30.5	-0.940881	8.6072	8.60788	9.08236	9.08143	8.73768	8.73178
30.6	-0.938734	8.60792	8.60789	9.08374	9.08142	8.72331	8.73176
30.7	-0.93655	8.61432	8.6079	9.08328	9.08142	8.73444	8.73174
30.8	-0.934329	8.60368	8.60791	9.07493	9.08141	8.73472	8.73171
30.9	-0.932071	8.60558	8.60792	9.08237	9.0814	8.73952	8.73168
31	-0.929776	8.61222	8.60793	9.08352	9.08139	8.73533	8.73166
31.1	-0.927445	8.61424	8.60794	9.09099	9.08138	8.7249	8.73163
31.2	-0.925077	8.60886	8.60795	9.08123	9.08137	8.73387	8.73161
31.3	-0.922673	8.60064	8.60796	9.08025	9.08136	8.73419	8.73158
31.4	-0.920232	8.60892	8.60797	9.07932	9.08135	8.73377	8.73155
31.5	-0.917755	8.60825	8.60798	9.07286	9.08134	8.72715	8.73152
31.6	-0.915241	8.60263	8.60799	9.07842	9.08134	8.73504	8.7315
31.7	-0.912692	8.60373	8.608	9.08878	9.08133	8.73462	8.73147
31.8	-0.910106	8.61063	8.60801	9.08882	9.08132	8.73581	8.73144
31.9	-0.907484	8.6089	8.60802	9.08467	9.08131	8.73518	8.73141
32	-0.904827	8.60383	8.60803	9.07557	9.0813	8.724	8.73138
32.1	-0.902134	8.6102	8.60804	9.07861	9.08129	8.73406	8.73135
32.2	-0.899405	8.61775	8.60805	9.08221	9.08128	8.72927	8.73132
32.3	-0.896641	8.6063	8.60806	9.0805	9.08127	8.7392	8.73129
32.4	-0.893841	8.61319	8.60807	9.08308	9.08126	8.73592	8.73126
32.5	-0.891007	8.60882	8.60808	9.08245	9.08125	8.73125	8.73123
32.6	-0.888136	8.60512	8.60809	9.08017	9.08124	8.7343	8.73119
32.7	-0.885231	8.60766	8.60811	9.08095	9.08123	8.7335	8.73116
32.8	-0.882291	8.61335	8.60812	9.08404	9.08122	8.7328	8.73113
32.9	-0.879316	8.60221	8.60813	9.08455	9.08121	8.73341	8.7311
33	-0.876307	8.60607	8.60814	9.08276	9.0812	8.73265	8.73106
33.1	-0.873262	8.6088	8.60815	9.08314	9.08119	8.72704	8.73103
33.2	-0.870184	8.60244	8.60816	9.08887	9.08118	8.72557	8.731
33.3	-0.867071	8.60037	8.60818	9.08598	9.08117	8.73311	8.73096
33.4	-0.863923	8.60978	8.60819	9.08526	9.08116	8.73228	8.73093
33.5	-0.860742	8.61159	8.6082	9.08293	9.08115	8.73685	8.73089
33.6	-0.857527	8.60599	8.60821	9.09044	9.08114	8.73299	8.73086
33.7	-0.854277	8.60131	8.60823	9.08607	9.08113	8.72591	8.73082
33.8	-0.850994	8.61021	8.60824	9.08687	9.08112	8.72991	8.73079
33.9	-0.847678	8.60517	8.60825	9.08497	9.0811	8.73177	8.73075
34	-0.844328	8.60314	8.60826	9.09053	9.08109	8.72866	8.73072
34.1	-0.840945	8.60602	8.60828	9.09504	9.08108	8.72821	8.73068
34.2	-0.837528	8.60712	8.60829	9.08386	9.08107	8.73684	8.73064
34.3	-0.834078	8.60502	8.6083	9.08181	9.08106	8.73142	8.73061
34.4	-0.830596	8.60764	8.60832	9.08799	9.08105	8.72704	8.73057
34.5	-0.827081	8.60469	8.60833	9.08747	9.08104	8.73002	8.73053
34.6	-0.823533	8.60913	8.60834	9.0873	9.08103	8.72764	8.73049
34.7	-0.819952	8.61167	8.60836	9.08666	9.08102	8.72602	8.73046
34.8	-0.816339	8.61954	8.60837	9.09086	9.081	8.74211	8.73042
34.9	-0.812694	8.60495	8.60838	9.07912	9.08099	8.72858	8.73038
35	-0.809017	8.60621	8.6084	9.0755	9.08098	8.72534	8.73034
35.1	-0.805308	8.60927	8.60841	9.08217	9.08097	8.73686	8.7303
35.2	-0.801567	8.60317	8.60843	9.08284	9.08096	8.72621	8.73027
35.3	-0.797794	8.60246	8.60844	9.08324	9.08095	8.73249	8.73023
35.4	-0.79399	8.61397	8.60845	9.08084	9.08093	8.7308	8.73019
35.5	-0.790155	8.61715	8.60847	9.08066	9.08092	8.73783	8.73015
35.6	-0.786288	8.5985	8.60848	9.08435	9.08091	8.72286	8.73011
35.7	-0.782391	8.6096	8.6085	9.08009	9.0809	8.73065	8.73007
35.8	-0.778462	8.60877	8.60851	9.07685	9.08089	8.73464	8.73003
35.9	-0.774503	8.60183	8.60853	9.08377	9.08088	8.72752	8.72999
36	-0.770513	8.60965	8.60854	9.08428	9.08086	8.73259	8.72995
36.1	-0.766493	8.61515	8.60856	9.08221	9.08085	8.72949	8.72991
36.2	-0.762442	8.60591	8.60857	9.08028	9.08084	8.72842	8.72987
36.3	-0.758362	8.60383	8.60859	9.08429	9.08083	8.72894	8.72983
36.4	-0.754251	8.61107	8.6086	9.08444	9.08082	8.73367	8.72979
36.5	-0.750111	8.60362	8.60862	9.08719	9.0808	8.72737	8.72975
36.6	-0.745941	8.60049	8.60863	9.08268	9.08079	8.73209	8.72971
36.7	-0.741742	8.61601	8.60865	9.08303	9.08078	8.73561	8.72967
36.8	-0.737513	8.60104	8.60866	9.08217	9.08077	8.72483	8.72963
36.9	-0.733255	8.60507	8.60868	9.08231	9.08075	8.72906	8.72959
37	-0.728969	8.60427	8.60869	9.08184	9.08074	8.72834	8.72955
37.1	-0.724653	8.60401	8.60871	9.07952	9.08073	8.72742	8.72951
37.2	-0.720309	8.60218	8.60873	9.07739	9.08072	8.72977	8.72947
37.3	-0.715936	8.616	8.60874	9.07404	9.0807	8.72836	8.72943
37.4	-0.711536	8.60878	8.60876	9.07473	9.08069	8.73296	8.72939
37.5	-0.707107	8.60424	8.60877	9.07282	9.08068	8.72939	8.72935
37.6	-0.70265	8.6051	8.60879	9.07516	9.08066	8.7362	8.72931
37.7	-0.698165	8.60772	8.60881	9.08043	9.08065	8.7315	8.72927
37.8	-0.693653	8.60494	8.60882	9.08253	9.08064	8.73056	8.72923
37.9	-0.689114	8.60754	8.60884	9.07929	9.08063	8.72471	8.72919
38	-0.684547	8.61207	8.60886	9.08364	9.08061	8.72765	8.72915
38.1	-0.679953	8.6161	8.60887	9.08014	9.0806	8.73096	8.72911
38.2	-0.675333	8.60647	8.60889	9.07793	9.08059	8.73372	8.72907
38.3	-0.670686	8.60371	8.60891	9.07614	9.08057	8.73726	8.72903
38.4	-0.666012	8.61224	8.60892	9.07755	9.08056	8.73059	8.72899
38.5	-0.661312	8.60615	8.60894	9.08174	9.08055	8.7325	8.72895
38.6	-0.656586	8.60385	8.60896	9.08182	9.08053	8.7242	8.72891
38.7	-0.651834	8.60916	8.60897	9.07967	9.08052	8.72815	8.72887
38.8	-0.647056	8.61409	8.60899	9.08095	9.08051	8.73184	8.72883
38.9	-0.642253	8.60128	8.60901	9.08219	9.08049	8.72935	8.72879
39	-0.637424	8.61246	8.60903	9.08516	9.08048	8.72499	8.72876
39.1	-0.63257	8.60014	8.60904	9.07932	9.08047	8.72468	8.72872
39.2	-0.627691	8.61547	8.60906	9.08352	9.08045	8.73434	8.72868
39.3	-0.622788	8.60722	8.60908	9.0829	9.08044	8.72933	8.72864
39.4	-0.61786	8.60586	8.6091	9.08297	9.08043	8.72891	8.7286
39.5	-0.612907	8.60781	8.60911	9.08215	9.08041	8.73463	8.72856
39.6	-0.60793	8.60633	8.60913	9.0801	9.0804	8.73053	8.72853
39.7	-0.60293	8.60701	8.60915	9.07292	9.08039	8.72554	8.72849
39.8	-0.597905	8.60292	8.60917	9.07231	9.08037	8.7276	8.72845
39.9	-0.592857	8.60874	8.60919	9.07745	9.08036	8.72656	8.72841
40	-0.587785	8.60918	8.6092	9.0726	9.08035	8.72044	8.72838
40.1	-0.58269	8.6135	8.60922	9.074	9.08033	8.73559	8.72834
40.2	-0.577573	8.6119	8.60924	9.07976	9.08032	8.73191	8.7283
40.3	-0.572432	8.6102	8.60926	9.07444	9.0803	8.72254	8.72826
40.4	-0.567269	8.60581	8.60928	9.07918	9.08029	8.72653	8.72823
40.5	-0.562083	8.6087	8.6093	9.07797	9.08028	8.72439	8.72819
40.6	-0.556876	8.60934	8.60932	9.07798	9.08026	8.7195	8.72816
40.7	-0.551646	8.6117	8.60933	9.08413	9.08025	8.73281	8.72812
40.8	-0.546394	8.60772	8.60935	9.0807	9.08024	8.72125	8.72809
40.9	-0.541121	8.6019	8.60937	9.08353	9.08022	8.7265	8.72805
41	-0.535827	8.61399	8.60939	9.08486	9.08021	8.72504	8.72802
41.1	-0.530511	8.61674	8.60941	9.07977	9.08019	8.72443	8.72798
41.2	-0.525175	8.60975	8.60943	9.08201	9.08018	8.72879	8.72795
41.3	-0.519817	8.60571	8.60945	9.0828	9.08017	8.73022	8.72791
41.4	-0.51444	8.60862	8.60947	9.07841	9.08015	8.72044	8.72788
41.5	-0.509041	8.6192	8.60949	9.07983	9.08014	8.72981	8.72785
41.6	-0.503623	8.61	8.6095	9.0828	9.08012	8.72434	8.72782
41.7	-0.498185	8.6043	8.60952	9.08254	9.08011	8.72298	8.72778
41.8	-0.492727	8.60491	8.60954	9.07509	9.0801	8.72074	8.72775
41.9	-0.48725	8.60632	8.60956	9.082	9.08008	8.72575	8.72772
42	-0.481754	8.6077	8.60958	9.07471	9.08007	8.72638	8.72769
42.1	-0.476238	8.61062	8.6096	9.07762	9.08005	8.73045	8.72766
42.2	-0.470704	8.60831	8.60962	9.08513	9.08004	8.7218	8.72763
42.3	-0.465151	8.60633	8.60964	9.09215	9.08002	8.72562	8.7276
42.4	-0.45958	8.60858	8.60966	9.08618	9.08001	8.73486	8.72757
42.5	-0.45399	8.60468	8.60968	9.07527	9.08	8.7237	8.72754
42.6	-0.448383	8.60947	8.6097	9.06963	9.07998	8.72654	8.72751
42.7	-0.442758	8.60914	8.60972	9.08068	9.07997	8.72224	8.72748
42.8	-0.437116	8.60557	8.60974	9.08619	9.07995	8.72144	8.72745
42.9	-0.431456	8.61159	8.60976	9.08398	9.07994	8.72683	8.72742
43	-0.425779	8.60649	8.60978	9.08531	9.07992	8.72602	8.72739
43.1	-0.420086	8.61711	8.6098	9.08027	9.07991	8.72977	8.72737
43.2	-0.414376	8.60562	8.60982	9.08387	9.0799	8.72453	8.72734
43.3	-0.408649	8.60612	8.60984	9.08415	9.07988	8.72195	8.72731
43.4	-0.402906	8.61799	8.60986	9.08358	9.07987	8.72603	8.72729
43.5	-0.397148	8.60468	8.60988	9.08428	9.07985	8.72815	8.72726
43.6	-0.391374	8.60685	8.6099	9.07792	9.07984	8.72059	8.72724
43.7	-0.385584	8.61111	8.60992	9.07563	9.07982	8.7221	8.72721
43.8	-0.379779	8.61396	8.60994	9.07344	9.07981	8.72452	8.72719
43.9	-0.373959	8.60866	8.60996	9.08258	9.0798	8.7254	8.72717
44	-0.368125	8.61399	8.60998	9.07866	9.07978	8.72312	8.72714
44.1	-0.362275	8.61311	8.61	9.07685	9.07977	8.73163	8.72712
44.2	-0.356412	8.61401	8.61002	9.06905	9.07975	8.72793	8.7271
44.3	-0.350534	8.616	8.61005	9.06964	9.07974	8.72453	8.72708
44.4	-0.344643	8.60688	8.61007	9.07427	9.07972	8.72824	8.72706
44.5	-0.338738	8.60833	8.61009	9.07451	9.07971	8.7263	8.72703
44.6	-0.33282	8.60177	8.61011	9.08592	9.07969	8.72444	8.72701
44.7	-0.326888	8.61373	8.61013	9.08736	9.07968	8.73221	8.72699
44.8	-0.320944	8.61339	8.61015	9.08821	9.07967	8.72532	8.72698
44.9	-0.314986	8.60218	8.61017	9.08397	9.07965	8.72713	8.72696
45	-0.309017	8.60731	8.61019	9.08279	9.07964	8.73487	8.72694
45.1	-0.303035	8.61846	8.61021	9.08277	9.07962	8.73292	8.72692
45.2	-0.297042	8.60579	8.61023	9.08404	9.07961	8.72798	8.7269
45.3	-0.291036	8.61789	8.61025	9.08162	9.07959	8.7247	8.72689
45.4	-0.285019	8.61456	8.61027	9.08635	9.07958	8.73058	8.72687
45.5	-0.278991	8.61172	8.6103	9.08621	9.07956	8.72003	8.72686
45.6	-0.272952	8.60819	8.61032	9.08405	9.07955	8.72135	8.72684
45.7	-0.266902	8.60831	8.61034	9.07967	9.07954	8.7286	8.72683
45.8	-0.260841	8.60713	8.61036	9.07704	9.07952	8.72948	8.72681
45.9	-0.254771	8.61391	8.61038	9.07803	9.07951	8.7256	8.7268
46	-0.24869	8.61022	8.6104	9.07861	9.07949	8.72674	8.72678
46.1	-0.242599	8.60332	8.61042	9.08125	9.07948	8.7296	8.72677
46.2	-0.236499	8.61528	8.61044	9.07379	9.07946	8.72713	8.72676
46.3	-0.230389	8.60801	8.61047	9.07775	9.07945	8.72738	8.72675
46.4	-0.224271	8.60424	8.61049	9.07668	9.07943	8.72252	8.72674
46.5	-0.218143	8.61352	8.61051	9.07994	9.07942	8.72091	8.72673
46.6	-0.212007	8.61355	8.61053	9.07724	9.07941	8.72231	8.72672
46.7	-0.205863	8.61282	8.61055	9.07274	9.07939	8.7204	8.72671
46.8	-0.19971	8.60972	8.61057	9.07969	9.07938	8.72632	8.7267
46.9	-0.193549	8.60892	8.61059	9.07513	9.07936	8.72913	8.72669
47	-0.187381	8.61007	8.61062	9.07674	9.07935	8.7211	8.72668
47.1	-0.181206	8.60898	8.61064	9.08103	9.07933	8.7297	8.72668
47.2	-0.175023	8.6083	8.61066	9.08409	9.07932	8.73679	8.72667
47.3	-0.168833	8.60461	8.61068	9.07904	9.07931	8.72542	8.72666
47.4	-0.162637	8.60876	8.6107	9.08299	9.07929	8.72545	8.72666
47.5	-0.156434	8.61816	8.61072	9.07626	9.07928	8.72679	8.72665
47.6	-0.150226	8.61367	8.61075	9.07793	9.07926	8.72598	8.72665
47.7	-0.144011	8.60665	8.61077	9.07405	9.07925	8.71717	8.72664
47.8	-0.13779	8.60824	8.61079	9.07618	9.07923	8.72777	8.72664
47.9	-0.131564	8.60809	8.61081	9.0737	9.07922	8.72444	8.72664
48	-0.125333	8.61003	8.61083	9.07932	9.07921	8.72537	8.72664
48.1	-0.119097	8.61486	8.61085	9.08014	9.07919	8.7224	8.72663
48.2	-0.112856	8.60806	8.61088	9.07054	9.07918	8.72828	8.72663
48.3	-0.106611	8.60118	8.6109	9.06987	9.07916	8.73779	8.72663
48.4	-0.100362	8.61188	8.61092	9.07301	9.07915	8.72959	8.72663
48.5	-0.0941083	8.61591	8.61094	9.07465	9.07914	8.72094	8.72663
48.6	-0.0878512	8.60048	8.61096	9.07573	9.07912	8.72508	8.72663
48.7	-0.0815906	8.61691	8.61098	9.07085	9.07911	8.72866	8.72664
48.8	-0.0753268	8.61113	8.61101	9.07296	9.07909	8.72371	8.72664
48.9	-0.06906	8.61175	8.61103	9.07513	9.07908	8.72633	8.72664
49	-0.0627905	8.61031	8.61105	9.06883	9.07906	8.72902	8.72664
49.1	-0.0565185	8.61192	8.61107	9.07448	9.07905	8.72391	8.72665
49.2	-0.0502443	8.61597	8.61109	9.07774	9.07904	8.7298	8.72665
49.3	-0.0439681	8.60903	8.61112	9.07548	9.07902	8.71895	8.72666
49.4	-0.0376901	8.61042	8.61114	9.07755	9.07901	8.72885	8.72666
49.5	-0.0314107	8.61061	8.61116	9.08008	9.079	8.72956	8.72667
49.6	-0.02513	8.60407	8.61118	9.07601	9.07898	8.71463	8.72667
49.7	-0.0188484	8.61236	8.6112	9.07747	9.07897	8.72833	8.72668
49.8	-0.012566	8.61328	8.61122	9.07801	9.07895	8.73113	8.72669
49.9	-0.0062831	8.60827	8.61125	9.07579	9.07894	8.7299	8.7267
50	4.64102e-08	8.60945	8.61127	9.07151	9.07893	8.72338	8.72671
50.1	0.00628319	8.60729	8.61129	9.07171	9.07891	8.72936	8.72671
50.2	0.0125661	8.61379	8.61131	9.0762	9.0789	8.72295	8.72672
50.3	0.0188485	8.61588	8.61133	9.07535	9.07888	8.72796	8.72673
50.4	0.0251301	8.60922	8.61135	9.07426	9.07887	8.73523	8.72674
50.5	0.0314108	8.61972	8.61138	9.07242	9.07886	8.72236	8.72676
50.6	0.0376902	8.61229	8.6114	9.08452	9.07884	8.72402	8.72677
50.7	0.0439682	8.60641	8.61142	9.07999	9.07883	8.72952	8.72678
50.8	0.0502444	8.60734	8.61144	9.07721	9.07882	8.7315	8.72679
50.9	0.0565186	8.61148	8.61146	9.07573	9.0788	8.72307	8.72681
51	0.0627906	8.61301	8.61148	9.0774	9.07879	8.73031	8.72682
51.1	0.0690601	8.61076	8.61151	9.07428	9.07878	8.73208	8.72683
51.2	0.0753269	8.61091	8.61153	9.08099	9.07876	8.71835	8.72685
51.3	0.0815907	8.61406	8.61155	9.07768	9.07875	8.71997	8.72686
51.4	0.0878512	8.61352	8.61157	9.07849	9.07874	8.72264	8.72688
51.5	0.0941084	8.60932	8.61159	9.07811	9.07872	8.72691	8.72689
51.6	0.100362	8.60734	8.61161	9.07622	9.07871	8.73511	8.72691
51.7	0.106611	8.61536	8.61164	9.07487	9.0787	8.72607	8.72693
51.8	0.112856	8.61554	8.61166	9.07665	9.07868	8.72626	8.72695
51.9	0.119097	8.60665	8.61168	9.07749	9.07867	8.73023	8.72696
52	0.125333	8.61042	8.6117	9.07667	9.07866	8.72619	8.72698
52.1	0.131564	8.60939	8.61172	9.07613	9.07864	8.725	8.727
52.2	0.13779	8.6124	8.61174	9.07489	9.07863	8.72376	8.72702
52.3	0.144011	8.60683	8.61177	9.06814	9.07862	8.72586	8.72704
52.4	0.150226	8.6098	8.61179	9.06984	9.0786	8.72557	8.72706
52.5	0.156435	8.62186	8.61181	9.07874	9.07859	8.7272	8.72708
52.6	0.162637	8.60857	8.61183	9.07608	9.07858	8.72853	8.7271
52.7	0.168833	8.61041	8.61185	9.0798	9.07857	8.72308	8.72712
52.8	0.175023	8.62181	8.61187	9.07221	9.07855	8.73263	8.72715
52.9	0.181206	8.61266	8.61189	9.07599	9.07854	8.72801	8.72717
53	0.187381	8.59947	8.61192	9.08158	9.07853	8.72704	8.72719
53.1	0.19355	8.61174	8.61194	9.07894	9.07852	8.72032	8.72721
53.2	0.19971	8.62019	8.61196	9.0773	9.0785	8.72888	8.72724
53.3	0.205863	8.60652	8.61198	9.07694	9.07849	8.72855	8.72726
53.4	0.212007	8.61099	8.612	9.07999	9.07848	8.7316	8.72729
53.5	0.218143	8.61474	8.61202	9.07371	9.07846	8.72404	8.72731
53.6	0.224271	8.60561	8.61204	9.07115	9.07845	8.72359	8.72734
53.7	0.230389	8.6094	8.61206	9.07844	9.07844	8.72809	8.72736
53.8	0.236499	8.61768	8.61208	9.07877	9.07843	8.72532	8.72739
53.9	0.242599	8.60764	8.61211	9.08183	9.07842	8.72333	8.72742
54	0.24869	8.60749	8.61213	9.08261	9.0784	8.73191	8.72744
54.1	0.254771	8.60847	8.61215	9.08177	9.07839	8.7299	8.72747
54.2	0.260842	8.60894	8.61217	9.07505	9.07838	8.72186	8.7275
54.3	0.266902	8.61594	8.61219	9.07366	9.07837	8.73403	8.72753
54.4	0.272952	8.61625	8.61221	9.07821	9.07835	8.7234	8.72755
54.5	0.278991	8.60258	8.61223	9.08002	9.07834	8.7292	8.72758
54.6	0.285019	8.61153	8.61225	9.08287	9.07833	8.72789	8.72761
54.7	0.291036	8.61177	8.61227	9.08396	9.07832	8.72781	8.72764
54.8	0.297042	8.61022	8.61229	9.07514	9.07831	8.72429	8.72767
54.9	0.303035	8.61547	8.61231	9.06883	9.07829	8.72528	8.7277
55	0.309017	8.61053	8.61233	9.07024	9.07828	8.72735	8.72773
55.1	0.314987	8.60396	8.61235	9.07215	9.07827	8.72812	8.72776
55.2	0.320944	8.61233	8.61238	9.07784	9.07826	8.72799	8.72779
55.3	0.326888	8.61316	8.6124	9.07858	9.07825	8.73267	8.72783
55.4	0.33282	8.61322	8.61242	9.07908	9.07824	8.72603	8.72786
55.5	0.338738	8.61523	8.61244	9.07634	9.07822	8.72493	8.72789
55.6	0.344643	8.61393	8.61246	9.07638	9.07821	8.73169	8.72792
55.7	0.350534	8.61658	8.61248	9.0822	9.0782	8.73188	8.72795
55.8	0.356412	8.61585	8.6125	9.08249	9.07819	8.72558	8.72799
55.9	0.362275	8.61141	8.61252	9.08268	9.07818	8.72771	8.72802
56	0.368125	8.61253	8.61254	9.08417	9.07817	8.72866	8.72805
56.1	0.373959	8.61689	8.61256	9.08185	9.07816	8.73043	8.72809
56.2	0.379779	8.61171	8.61258	9.07533	9.07815	8.72835	8.72812
56.3	0.385584	8.60879	8.6126	9.07728	9.07813	8.72897	8.72816
56.4	0.391374	8.60322	8.61262	9.07868	9.07812	8.7204	8.72819
56.5	0.397148	8.61554	8.61264	9.08122	9.07811	8.72601	8.72822
56.6	0.402906	8.61307	8.61266	9.0767	9.0781	8.72807	8.72826
56.7	0.408649	8.60495	8.61268	9.08019	9.07809	8.72138	8.7283
56.8	0.414376	8.61064	8.6127	9.0755	9.07808	8.72899	8.72833
56.9	0.420086	8.60664	8.61272	9.07225	9.07807	8.72754	8.72837
57	0.425779	8.61471	8.61273	9.07749	9.07806	8.72166	8.7284
57.1	0.431456	8.61451	8.61275	9.07099	9.07805	8.72937	8.72844
57.2	0.437116	8.61898	8.61277	9.07134	9.07804	8.73205	8.72847
57.3	0.442758	8.61529	8.61279	9.07044	9.07803	8.73255	8.72851
57.4	0.448383	8.61338	8.61281	9.0783	9.07802	8.73298	8.72855
57.5	0.453991	8.61448	8.61283	9.08329	9.07801	8.73873	8.72859
57.6	0.45958	8.60618	8.61285	9.08091	9.078	8.72793	8.72862
57.7	0.465151	8.60774	8.61287	9.07297	9.07798	8.72334	8.72866
57.8	0.470704	8.61903	8.61289	9.07517	9.07797	8.72755	8.7287
57.9	0.476238	8.61796	8.61291	9.07566	9.07796	8.73226	8.72874
58	0.481754	8.61139	8.61293	9.06601	9.07795	8.72166	8.72877
58.1	0.48725	8.60764	8.61295	9.06764	9.07794	8.72056	8.72881
58.2	0.492727	8.61874	8.61296	9.07631	9.07793	8.72732	8.72885
58.3	0.498185	8.61639	8.61298	9.07369	9.07792	8.73656	8.72889
58.4	0.503623	8.61508	8.613	9.07132	9.07791	8.7221	8.72893
58.5	0.509041	8.61588	8.61302	9.06847	9.0779	8.72738	8.72897
58.6	0.51444	8.61353	8.61304	9.07618	9.0779	8.73732	8.729
58.7	0.519817	8.61048	8.61306	9.07433	9.07789	8.73075	8.72904
58.8	0.525175	8.6156	8.61307	9.07616	9.07788	8.72822	8.72908
58.9	0.530511	8.60792	8.61309	9.07246	9.07787	8.72227	8.72912
59	0.535827	8.6139	8.61311	9.0783	9.07786	8.72808	8.72916
59.1	0.541121	8.61663	8.61313	9.07257	9.07785	8.7258	8.7292
59.2	0.546394	8.61954	8.61315	9.08472	9.07784	8.72763	8.72924
59.3	0.551646	8.60818	8.61316	9.08675	9.07783	8.72786	8.72928
59.4	0.556876	8.61755	8.61318	9.08699	9.07782	8.73729	8.72932
59.5	0.562083	8.61303	8.6132	9.08274	9.07781	8.73272	8.72936
59.6	0.567269	8.6173	8.61322	9.08108	9.0778	8.73152	8.7294
59.7	0.572432	8.61976	8.61324	9.07494	9.07779	8.73037	8.72944
59.8	0.577573	8.61342	8.61325	9.07854	9.07778	8.72206	8.72948
59.9	0.582691	8.61144	8.61327	9.07675	9.07777	8.72908	8.72952
60	0.587785	8.61407	8.61329	9.07717	9.07777	8.73055	8.72956
60.1	0.592857	8.61811	8.61331	9.07169	9.07776	8.72814	8.7296
60.2	0.597905	8.61422	8.61332	9.07539	9.07775	8.72988	8.72964
60.3	0.60293	8.61056	8.61334	9.07182	9.07774	8.72642	8.72968
60.4	0.60793	8.61726	8.61336	9.07809	9.07773	8.72607	8.72972
60.5	0.612907	8.61817	8.61337	9.07612	9.07772	8.73608	8.72976
60.6	0.61786	8.61037	8.61339	9.07739	9.07772	8.73188	8.7298
60.7	0.622788	8.61312	8.61341	9.07744	9.07771	8.72508	8.72984
60.8	0.627691	8.61722	8.61342	9.08014	9.0777	8.72612	8.72989
60.9	0.63257	8.61311	8.61344	9.07672	9.07769	8.73603	8.72993
61	0.637424	8.61045	8.61346	9.07699	9.07768	8.73242	8.72997
61.1	0.642253	8.60966	8.61347	9.07119	9.07767	8.72076	8.73001
61.2	0.647056	8.61672	8.61349	9.07138	9.07767	8.73933	8.73005
61.3	0.651834	8.61014	8.61351	9.07388	9.07766	8.73084	8.73009
61.4	0.656586	8.61081	8.61352	9.07501	9.07765	8.73186	8.73013
61.5	0.661312	8.60886	8.61354	9.07888	9.07764	8.73892	8.73017
61.6	0.666012	8.61517	8.61355	9.08309	9.07764	8.73041	8.73021
61.7	0.670686	8.61821	8.61357	9.07835	9.07763	8.73082	8.73025
61.8	0.675333	8.61286	8.61359	9.07557	9.07762	8.72424	8.73029
61.9	0.679953	8.6115	8.6136	9.07434	9.07761	8.72616	8.73033
62	0.684547	8.61785	8.61362	9.06926	9.07761	8.72988	8.73037
62.1	0.689114	8.61453	8.61363	9.07417	9.0776	8.7321	8.73042
62.2	0.693653	8.6187	8.61365	9.07089	9.07759	8.72711	8.73046
62.3	0.698165	8.61721	8.61366	9.07205	9.07758	8.73208	8.7305
62.4	0.70265	8.61247	8.61368	9.07757	9.07758	8.72535	8.73054
62.5	0.707107	8.62243	8.61369	9.07381	9.07757	8.73279	8.73058
62.6	0.711536	8.6138	8.61371	9.07445	9.07756	8.72997	8.73062
62.7	0.715937	8.61108	8.61372	9.07283	9.07756	8.7275	8.73066
62.8	0.720309	8.61653	8.61374	9.07442	9.07755	8.73113	8.7307
62.9	0.724653	8.6148	8.61375	9.07721	9.07754	8.73849	8.73074
63	0.728969	8.61496	8.61377	9.07282	9.07754	8.72825	8.73078
63.1	0.733255	8.61581	8.61378	9.0793	9.07753	8.72968	8.73082
63.2	0.737513	8.61712	8.61379	9.07587	9.07752	8.72816	8.73086
63.3	0.741742	8.60853	8.61381	9.07846	9.07752	8.72756	8.7309
63.4	0.745941	8.60905	8.61382	9.07857	9.07751	8.73414	8.73094
63.5	0.750111	8.61275	8.61384	9.069	9.0775	8.72816	8.73098
63.6	0.754251	8.62303	8.61385	9.0689	9.0775	8.72933	8.73102
63.7	0.758362	8.61307	8.61386	9.06926	9.07749	8.7259	8.73106
63.8	0.762443	8.61502	8.61388	9.0692	9.07749	8.72954	8.7311
63.9	0.766493	8.61214	8.61389	9.07157	9.07748	8.73431	8.73114
64	0.770513	8.6138	8.61391	9.07653	9.07747	8.73048	8.73118
64.1	0.774503	8.61946	8.61392	9.07278	9.07747	8.74155	8.73122
64.2	0.778462	8.6113	8.61393	9.07736	9.07746	8.72676	8.73125
64.3	0.782391	8.60952	8.61395	9.07688	9.07746	8.73515	8.73129
64.4	0.786288	8.6235	8.61396	9.07689	9.07745	8.72341	8.73133
64.5	0.790155	8.61153	8.61397	9.07675	9.07745	8.72962	8.73137
64.6	0.79399	8.61194	8.61398	9.07845	9.07744	8.73084	8.73141
64.7	0.797794	8.61802	8.614	9.07858	9.07744	8.73712	8.73145
64.8	0.801567	8.61312	8.61401	9.07233	9.07743	8.73417	8.73149
64.9	0.805308	8.6172	8.61402	9.07695	9.07743	8.72578	8.73152
65	0.809017	8.61009	8.61403	9.07315	9.07742	8.73211	8.73156
65.1	0.812694	8.61648	8.61405	9.07121	9.07742	8.73665	8.7316
65.2	0.816339	8.61872	8.61406	9.06774	9.07741	8.73448	8.73164
65.3	0.819952	8.61077	8.61407	9.07121	9.07741	8.73272	8.73167
65.4	0.823533	8.60885	8.61408	9.06842	9.0774	8.73776	8.73171
65.5	0.827081	8.61337	8.61409	9.06975	9.0774	8.72402	8.73175
65.6	0.830596	8.61439	8.61411	9.08092	9.07739	8.7358	8.73179
65.7	0.834078	8.61043	8.61412	9.08374	9.07739	8.73765	8.73182
65.8	0.837528	8.61659	8.61413	9.08054	9.07738	8.73211	8.73186
65.9	0.840945	8.61947	8.61414	9.08113	9.07738	8.73376	8.7319
66	0.844328	8.61727	8.61415	9.08453	9.07738	8.72566	8.73193
66.1	0.847678	8.61125	8.61416	9.09034	9.07737	8.73115	8.73197
66.2	0.850995	8.61894	8.61417	9.08222	9.07737	8.73289	8.732
66.3	0.854277	8.62365	8.61418	9.08015	9.07736	8.72793	8.73204
66.4	0.857527	8.61292	8.61419	9.0845	9.07736	8.73047	8.73207
66.5	0.860742	8.61803	8.61421	9.08294	9.07736	8.73409	8.73211
66.6	0.863923	8.61305	8.61422	9.08364	9.07735	8.73566	8.73214
66.7	0.867071	8.61586	8.61423	9.08007	9.07735	8.73864	8.73218
66.8	0.870184	8.61627	8.61424	9.08503	9.07734	8.72341	8.73221
66.9	0.873262	8.61305	8.61425	9.07072	9.07734	8.73395	8.73225
67	0.876307	8.6142	8.61426	9.07192	9.07734	8.72352	8.73228
67.1	0.879316	8.61198	8.61427	9.07661	9.07733	8.73982	8.73231
67.2	0.882291	8.62006	8.61428	9.07945	9.07733	8.73776	8.73235
67.3	0.885231	8.62094	8.61429	9.07628	9.07733	8.72512	8.73238
67.4	0.888136	8.61066	8.61429	9.07375	9.07732	8.72907	8.73241
67.5	0.891007	8.61699	8.6143	9.07382	9.07732	8.73325	8.73245
67.6	0.893841	8.61573	8.61431	9.08158	9.07732	8.73066	8.73248
67.7	0.896641	8.62221	8.61432	9.08574	9.07732	8.73065	8.73251
67.8	0.899405	8.6125	8.61433	9.07672	9.07731	8.73864	8.73254
67.9	0.902134	8.6067	8.61434	9.07431	9.07731	8.73297	8.73258
68	0.904827	8.61792	8.61435	9.07525	9.07731	8.72498	8.73261
68.1	0.907484	8.61791	8.61436	9.07436	9.07731	8.73752	8.73264
68.2	0.910106	8.60723	8.61437	9.08146	9.0773	8.73971	8.73267
68.3	0.912692	8.61021	8.61437	9.07895	9.0773	8.72959	8.7327
68.4	0.915241	8.6141	8.61438	9.07918	9.0773	8.72697	8.73273
68.5	0.917755	8.61891	8.61439	9.08019	9.0773	8.74132	8.73276
68.6	0.920232	8.61455	8.6144	9.0814	9.07729	8.7337	8.73279
68.7	0.922673	8.61735	8.61441	9.07755	9.07729	8.72933	8.73282
68.8	0.925077	8.62239	8.61441	9.06746	9.07729	8.73597	8.73285
68.9	0.927445	8.60784	8.61442	9.07467	9.07729	8.73118	8.73288
69	0.929777	8.62001	8.61443	9.07737	9.07729	8.73107	8.73291
69.1	0.932071	8.61694	8.61444	9.08245	9.07729	8.72897	8.73293
69.2	0.934329	8.61306	8.61444	9.07449	9.07728	8.73465	8.73296
69.3	0.93655	8.62242	8.61445	9.07528	9.07728	8.73327	8.73299
69.4	0.938734	8.60982	8.61446	9.07871	9.07728	8.7347	8.73302
69.5	0.940881	8.61442	8.61446	9.08074	9.07728	8.73893	8.73304
69.6	0.942991	8.62031	8.61447	9.08019	9.07728	8.72907	8.73307
69.7	0.945063	8.6174	8.61448	9.07828	9.07728	8.73801	8.7331
69.8	0.947098	8.60985	8.61448	9.07413	9.07728	8.73755	8.73312
69.9	0.949096	8.62052	8.61449	9.0744	9.07727	8.72792	8.73315
70	0.951057	8.61783	8.6145	9.07594	9.07727	8.72755	8.73317
70.1	0.952979	8.61701	8.6145	9.07419	9.07727	8.73602	8.7332
70.2	0.954865	8.61381	8.61451	9.07506	9.07727	8.73209	8.73322
70.3	0.956712	8.61463	8.61451	9.07633	9.07727	8.72828	8.73325
70.4	0.958522	8.62347	8.61452	9.07204	9.07727	8.73631	8.73327
70.5	0.960294	8.61426	8.61452	9.07385	9.07727	8.73306	8.7333
70.6	0.962028	8.60816	8.61453	9.07998	9.07727	8.74046	8.73332
70.7	0.963724	8.61526	8.61453	9.08116	9.07727	8.73152	8.73334
70.8	0.965382	8.61273	8.61454	9.08349	9.07727	8.73675	8.73336
70.9	0.967002	8.61156	8.61454	9.08085	9.07727	8.73478	8.73339
71	0.968583	8.61882	8.61455	9.07642	9.07727	8.73252	8.73341
71.1	0.970127	8.61632	8.61455	9.07929	9.07727	8.74078	8.73343
71.2	0.971632	8.61814	8.61456	9.08265	9.07727	8.7314	8.73345
71.3	0.973099	8.62505	8.61456	9.0806	9.07727	8.73437	8.73347
71.4	0.974527	8.61611	8.61457	9.0756	9.07727	8.73565	8.73349
71.5	0.975917	8.61372	8.61457	9.07187	9.07727	8.73503	8.73351
71.6	0.977268	8.61976	8.61457	9.07461	9.07727	8.73867	8.73353
71.7	0.978581	8.61932	8.61458	9.0703	9.07727	8.73476	8.73355
71.8	0.979855	8.6169	8.61458	9.08067	9.07727	8.73649	8.73357
71.9	0.981091	8.61	8.61458	9.08292	9.07727	8.73488	8.73359
72	0.982287	8.6195	8.61459	9.07859	9.07727	8.72811	8.73361
72.1	0.983445	8.61709	8.61459	9.07507	9.07727	8.73486	8.73362
72.2	0.984564	8.61435	8.61459	9.07646	9.07727	8.73391	8.73364
72.3	0.985645	8.61445	8.6146	9.06913	9.07728	8.74191	8.73366
72.4	0.986686	8.62027	8.6146	9.06833	9.07728	8.73843	8.73367
72.5	0.987688	8.6231	8.6146	9.07343	9.07728	8.72528	8.73369
72.6	0.988652	8.61322	8.6146	9.08118	9.07728	8.74004	8.7337
72.7	0.989576	8.61774	8.61461	9.0785	9.07728	8.7332	8.73372
72.8	0.990461	8.61748	8.61461	9.07411	9.07728	8.73529	8.73373
72.9	0.991308	8.61126	8.61461	9.07857	9.07728	8.73945	8.73375
73	0.992115	8.61352	8.61461	9.08093	9.07728	8.7277	8.73376
73.1	0.992883	8.6225	8.61462	9.07833	9.07729	8.72701	8.73378
73.2	0.993611	8.61563	8.61462	9.07653	9.07729	8.73583	8.73379
73.3	0.994301	8.61237	8.61462	9.07791	9.07729	8.73479	8.7338
73.4	0.994951	8.61931	8.61462	9.08361	9.07729	8.73893	8.73381
73.5	0.995562	8.616	8.61462	9.08695	9.07729	8.73805	8.73383
73.6	0.996134	8.61635	8.61462	9.08815	9.0773	8.73299	8.73384
73.7	0.996666	8.61396	8.61462	9.07694	9.0773	8.73668	8.73385
73.8	0.997159	8.6183	8.61462	9.06953	9.0773	8.73123	8.73386
73.9	0.997613	8.61521	8.61462	9.06881	9.0773	8.73913	8.73387
74	0.998027	8.61531	8.61462	9.07292	9.0773	8.73957	8.73388
74.1	0.998402	8.61787	8.61462	9.07968	9.07731	8.73002	8.73389
74.2	0.998737	8.61478	8.61463	9.07475	9.07731	8.73313	8.7339
74.3	0.999033	8.61432	8.61463	9.0747	9.07731	8.73488	8.7339
74.4	0.999289	8.61434	8.61463	9.07975	9.07732	8.74025	8.73391
74.5	0.999507	8.61243	8.61462	9.07719	9.07732	8.73674	8.73392
74.6	0.999684	8.62204	8.61462	9.07835	9.07732	8.72974	8.73393
74.7	0.999822	8.62549	8.61462	9.08012	9.07732	8.73466	8.73393
74.8	0.999921	8.61468	8.61462	9.07999	9.07733	8.73425	8.73394
74.9	0.99998	8.61255	8.61462	9.07987	9.07733	8.72404	8.73394
75	1	8.61291	8.61462	9.08082	9.07733	8.72786	8.73395
75.1	0.99998	8.61992	8.61462	9.08096	9.07734	8.73219	8.73395
75.2	0.999921	8.61279	8.61462	9.07896	9.07734	8.73207	8.73396
75.3	0.999822	8.61303	8.61462	9.0821	9.07734	8.7383	8.73396
75.4	0.999684	8.62048	8.61462	9.07622	9.07735	8.73521	8.73396
75.5	0.999507	8.62057	8.61461	9.08243	9.07735	8.74237	8.73397
75.6	0.999289	8.61989	8.61461	9.08402	9.07735	8.73415	8.73397
75.7	0.999033	8.61442	8.61461	9.07695	9.07736	8.72662	8.73397
75.8	0.998737	8.6124	8.61461	9.08178	9.07736	8.73242	8.73397
75.9	0.998402	8.62157	8.61461	9.08026	9.07736	8.73559	8.73397
76	0.998027	8.61666	8.6146	9.08475	9.07737	8.73048	8.73397
76.1	0.997613	8.62316	8.6146	9.08515	9.07737	8.7362	8.73397
76.2	0.997159	8.61628	8.6146	9.08065	9.07738	8.73898	8.73397
76.3	0.996666	8.61077	8.6146	9.07527	9.07738	8.72811	8.73397
76.4	0.996134	8.61439	8.61459	9.07819	9.07738	8.74047	8.73397
76.5	0.995562	8.62145	8.61459	9.08177	9.07739	8.73309	8.73396
76.6	0.994951	8.61478	8.61459	9.08581	9.07739	8.73718	8.73396
76.7	0.994301	8.60922	8.61458	9.08043	9.0774	8.73661	8.73396
76.8	0.993611	8.61968	8.61458	9.08281	9.0774	8.73319	8.73395
76.9	0.992883	8.61525	8.61458	9.08269	9.07741	8.73826	8.73395
77	0.992115	8.60634	8.61457	9.07602	9.07741	8.72841	8.73395
77.1	0.991308	8.62209	8.61457	9.06949	9.07742	8.73671	8.73394
77.2	0.990461	8.62265	8.61457	9.06989	9.07742	8.73965	8.73393
77.3	0.989576	8.61015	8.61456	9.0776	9.07743	8.73781	8.73393
77.4	0.988652	8.61119	8.61456	9.07649	9.07743	8.73051	8.73392
77.5	0.987688	8.62211	8.61455	9.07679	9.07744	8.73112	8.73391
77.6	0.986686	8.62019	8.61455	9.07357	9.07744	8.73594	8.73391
77.7	0.985645	8.62121	8.61454	9.08027	9.07745	8.73666	8.7339
77.8	0.984564	8.61708	8.61454	9.08087	9.07745	8.73653	8.73389
77.9	0.983445	8.61204	8.61453	9.07403	9.07746	8.74234	8.73388
78	0.982287	8.61452	8.61453	9.08151	9.07746	8.73588	8.73387
78.1	0.981091	8.60717	8.61452	9.08358	9.07747	8.73023	8.73386
78.2	0.979855	8.6198	8.61452	9.08356	9.07747	8.738	8.73385
78.3	0.978581	8.61572	8.61451	9.08319	9.07748	8.72593	8.73384
78.4	0.977268	8.61708	8.61451	9.08111	9.07749	8.73542	8.73383
78.5	0.975917	8.62167	8.6145	9.08292	9.07749	8.73345	8.73381
78.6	0.974527	8.61619	8.61449	9.08618	9.0775	8.74088	8.7338
78.7	0.973098	8.61381	8.61449	9.08447	9.0775	8.73144	8.73379
78.8	0.971632	8.61768	8.61448	9.08248	9.07751	8.72997	8.73377
78.9	0.970127	8.61629	8.61447	9.07688	9.07751	8.73745	8.73376
79	0.968583	8.61899	8.61447	9.08057	9.07752	8.72847	8.73374
79.1	0.967001	8.61565	8.61446	9.07822	9.07753	8.73909	8.73373
79.2	0.965382	8.61954	8.61445	9.08369	9.07753	8.73029	8.73371
79.3	0.963724	8.61886	8.61445	9.08309	9.07754	8.72855	8.7337
79.4	0.962028	8.61843	8.61444	9.08273	9.07755	8.72819	8.73368
79.5	0.960294	8.61413	8.61443	9.08017	9.07755	8.73367	8.73366
79.6	0.958522	8.60931	8.61443	9.07994	9.07756	8.73956	8.73364
79.7	0.956712	8.61895	8.61442	9.07817	9.07757	8.73491	8.73363
79.8	0.954865	8.62206	8.61441	9.07038	9.07757	8.73155	8.73361
79.9	0.952979	8.61499	8.6144	9.07989	9.07758	8.73055	8.73359
80	0.951056	8.61327	8.6144	9.08208	9.07759	8.73848	8.73357
80.1	0.949096	8.61389	8.61439	9.07553	9.07759	8.72858	8.73355
80.2	0.947098	8.61309	8.61438	9.07736	9.0776	8.73573	8.73353
80.3	0.945063	8.61462	8.61437	9.07486	9.07761	8.73004	8.73351
80.4	0.942991	8.61882	8.61436	9.07564	9.07761	8.73155	8.73348
80.5	0.940881	8.62161	8.61435	9.07243	9.07762	8.73685	8.73346
80.6	0.938734	8.62201	8.61434	9.0719	9.07763	8.72606	8.73344
80.7	0.93655	8.61718	8.61434	9.08281	9.07764	8.73309	8.73342
80.8	0.934329	8.61533	8.61433	9.08554	9.07764	8.73677	8.73339
80.9	0.932071	8.61374	8.61432	9.08271	9.07765	8.7346	8.73337
81	0.929776	8.61157	8.61431	9.0866	9.07766	8.74098	8.73334
81.1	0.927445	8.62824	8.6143	9.08228	9.07767	8.72754	8.73332
81.2	0.925077	8.61679	8.61429	9.07949	9.07767	8.74391	8.73329
81.3	0.922673	8.61168	8.61428	9.0778	9.07768	8.72498	8.73327
81.4	0.920232	8.61823	8.61427	9.08042	9.07769	8.72447	8.73324
81.5	0.917755	8.61011	8.61426	9.07878	9.0777	8.7311	8.73321
81.6	0.915241	8.61449	8.61425	9.08139	9.0777	8.73444	8.73319
81.7	0.912692	8.61681	8.61424	9.07914	9.07771	8.73172	8.73316
81.8	0.910106	8.60797	8.61423	9.07513	9.07772	8.73095	8.73313
81.9	0.907484	8.61805	8.61422	9.0738	9.07773	8.73153	8.7331
82	0.904827	8.61597	8.61421	9.07604	9.07774	8.73644	8.73307
82.1	0.902134	8.60932	8.6142	9.07762	9.07774	8.73096	8.73304
82.2	0.899405	8.61549	8.61419	9.07773	9.07775	8.73878	8.73301
82.3	0.896641	8.62447	8.61418	9.07402	9.07776	8.73345	8.73298
82.4	0.893841	8.61622	8.61416	9.07917	9.07777	8.73828	8.73295
82.5	0.891006	8.60403	8.61415	9.08016	9.07778	8.74145	8.73292
82.6	0.888136	8.61648	8.61414	9.07946	9.07779	8.73546	8.73289
82.7	0.885231	8.61605	8.61413	9.07881	9.07779	8.72849	8.73285
82.8	0.882291	8.61576	8.61412	9.08263	9.0778	8.74116	8.73282
82.9	0.879316	8.61295	8.61411	9.07638	9.07781	8.73281	8.73279
83	0.876307	8.6154	8.6141	9.07149	9.07782	8.73097	8.73275
83.1	0.873262	8.61141	8.61408	9.0698	9.07783	8.73156	8.73272
83.2	0.870184	8.61085	8.61407	9.06177	9.07784	8.73734	8.73269
83.3	0.867071	8.61695	8.61406	9.07565	9.07785	8.73365	8.73265
83.4	0.863923	8.61105	8.61405	9.08258	9.07786	8.73184	8.73262
83.5	0.860742	8.6147	8.61403	9.08041	9.07787	8.73554	8.73258
83.6	0.857527	8.60515	8.61402	9.08353	9.07787	8.73396	8.73255
83.7	0.854277	8.61285	8.61401	9.07641	9.07788	8.73	8.73251
83.8	0.850994	8.62101	8.614	9.07688	9.07789	8.72781	8.73247
83.9	0.847678	8.6163	8.61398	9.07283	9.0779	8.73729	8.73243
84	0.844328	8.61206	8.61397	9.07252	9.07791	8.73139	8.7324
84.1	0.840945	8.61823	8.61396	9.0711	9.07792	8.72977	8.73236
84.2	0.837528	8.61042	8.61394	9.07939	9.07793	8.7323	8.73232
84.3	0.834078	8.60531	8.61393	9.07894	9.07794	8.73569	8.73228
84.4	0.830596	8.62039	8.61392	9.0806	9.07795	8.73773	8.73224
84.5	0.827081	8.61362	8.6139	9.08409	9.07796	8.73637	8.7322
84.6	0.823533	8.61514	8.61389	9.08198	9.07797	8.73299	8.73217
84.7	0.819952	8.61267	8.61388	9.07425	9.07798	8.72783	8.73213
84.8	0.816339	8.60914	8.61386	9.07601	9.07799	8.7342	8.73208
84.9	0.812694	8.61394	8.61385	9.07553	9.078	8.73395	8.73204
85	0.809017	8.61525	8.61383	9.07722	9.07801	8.73851	8.732
85.1	0.805308	8.61489	8.61382	9.0758	9.07802	8.73355	8.73196
85.2	0.801567	8.61914	8.6138	9.08015	9.07803	8.73322	8.73192
85.3	0.797794	8.61609	8.61379	9.08403	9.07804	8.72599	8.73188
85.4	0.79399	8.61329	8.61377	9.0851	9.07805	8.73559	8.73184
85.5	0.790155	8.61756	8.61376	9.08251	9.07806	8.73317	8.73179
85.6	0.786288	8.61276	8.61375	9.07405	9.07807	8.72441	8.73175
85.7	0.782391	8.61736	8.61373	9.07673	9.07808	8.73371	8.73171
85.8	0.778462	8.61792	8.61371	9.07595	9.07809	8.73407	8.73167
85.9	0.774503	8.61518	8.6137	9.08301	9.0781	8.73195	8.73162
86	0.770513	8.61539	8.61368	9.08765	9.07811	8.73163	8.73158
86.1	0.766493	8.61177	8.61367	9.0851	9.07812	8.73113	8.73153
86.2	0.762442	8.61273	8.61365	9.0811	9.07813	8.74194	8.73149
86.3	0.758362	8.61551	8.61364	9.0832	9.07814	8.72507	8.73145
86.4	0.754251	8.61544	8.61362	9.08579	9.07815	8.73703	8.7314
86.5	0.750111	8.61125	8.61361	9.07781	9.07816	8.73403	8.73136
86.6	0.745941	8.61474	8.61359	9.08049	9.07817	8.73236	8.73131
86.7	0.741742	8.61072	8.61357	9.08061	9.07818	8.73296	8.73126
86.8	0.737513	8.62228	8.61356	9.08236	9.07819	8.73816	8.73122
86.9	0.733255	8.61383	8.61354	9.07551	9.0782	8.72675	8.73117
87	0.728969	8.61713	8.61352	9.08431	9.07821	8.72423	8.73113
87.1	0.724653	8.61508	8.61351	9.08007	9.07822	8.73091	8.73108
87.2	0.720309	8.62066	8.61349	9.08663	9.07823	8.72795	8.73103
87.3	0.715936	8.6112	8.61347	9.0691	9.07824	8.73128	8.73099
87.4	0.711536	8.61659	8.61346	9.06741	9.07826	8.73694	8.73094
87.5	0.707107	8.61548	8.61344	9.07074	9.07827	8.72725	8.73089
87.6	0.70265	8.60917	8.61342	9.07833	9.07828	8.73259	8.73085
87.7	0.698165	8.61474	8.61341	9.07646	9.07829	8.73113	8.7308
87.8	0.693653	8.61408	8.61339	9.08253	9.0783	8.72654	8.73075
87.9	0.689114	8.61891	8.61337	9.08113	9.07831	8.72692	8.73071
88	0.684547	8.61668	8.61335	9.07964	9.07832	8.72483	8.73066
88.1	0.679953	8.60713	8.61334	9.07823	9.07833	8.73233	8.73061
88.2	0.675333	8.61312	8.61332	9.07672	9.07834	8.73892	8.73056
88.3	0.670686	8.61148	8.6133	9.07521	9.07836	8.72722	8.73052
88.4	0.666012	8.61498	8.61328	9.0699	9.07837	8.73525	8.73047
88.5	0.661312	8.6147	8.61327	9.07232	9.07838	8.73286	8.73042
88.6	0.656586	8.61091	8.61325	9.07433	9.07839	8.72961	8.73037
88.7	0.651834	8.61792	8.61323	9.07343	9.0784	8.72982	8.73032
88.8	0.647056	8.60859	8.61321	9.07595	9.07841	8.73087	8.73027
88.9	0.642253	8.61584	8.61319	9.07416	9.07842	8.72733	8.73023
89	0.637424	8.61783	8.61318	9.07679	9.07844	8.72736	8.73018
89.1	0.63257	8.61424	8.61316	9.08046	9.07845	8.73521	8.73013
89.2	0.627691	8.6078	8.61314	9.07735	9.07846	8.72671	8.73008
89.3	0.622788	8.61003	8.61312	9.08414	9.07847	8.73123	8.73003
89.4	0.61786	8.61256	8.6131	9.08716	9.07848	8.7279	8.72998
89.5	0.612907	8.61498	8.61308	9.07922	9.07849	8.73632	8.72994
89.6	0.60793	8.61844	8.61306	9.0762	9.07851	8.72679	8.72989
89.7	0.602929	8.62134	8.61304	9.07557	9.07852	8.72717	8.72984
89.8	0.597905	8.62081	8.61302	9.0792	9.07853	8.7225	8.72979
89.9	0.592857	8.61543	8.61301	9.08685	9.07854	8.72653	8.72974
90	0.587785	8.61447	8.61299	9.08134	9.07855	8.7317	8.72969
90.1	0.58269	8.61467	8.61297	9.07508	9.07856	8.72674	8.72965
90.2	0.577573	8.60862	8.61295	9.07755	9.07858	8.73311	8.7296
90.3	0.572432	8.61512	8.61293	9.0745	9.07859	8.72651	8.72955
90.4	0.567269	8.61222	8.61291	9.07413	9.0786	8.73131	8.7295
90.5	0.562083	8.60985	8.61289	9.07381	9.07861	8.72949	8.72945
90.6	0.556876	8.6062	8.61287	9.07689	9.07862	8.72368	8.72941
90.7	0.551646	8.60802	8.61285	9.07865	9.07864	8.73222	8.72936
90.8	0.546394	8.62145	8.61283	9.07882	9.07865	8.73805	8.72931
90.9	0.541121	8.61174	8.61281	9.07431	9.07866	8.72744	8.72926
91	0.535827	8.60986	8.61279	9.07716	9.07867	8.73403	8.72922
91.1	0.530511	8.61159	8.61277	9.07928	9.07868	8.73468	8.72917
91.2	0.525175	8.61547	8.61275	9.07735	9.0787	8.72236	8.72912
91.3	0.519817	8.61375	8.61273	9.0752	9.07871	8.73145	8.72907
91.4	0.514439	8.61188	8.61271	9.07669	9.07872	8.72658	8.72903
91.5	0.509041	8.61324	8.61269	9.07548	9.07873	8.72696	8.72898
91.6	0.503623	8.61011	8.61267	9.07871	9.07875	8.72641	8.72893
91.7	0.498185	8.61132	8.61265	9.07495	9.07876	8.73429	8.72889
91.8	0.492727	8.6156	8.61263	9.07441	9.07877	8.72128	8.72884
91.9	0.48725	8.6098	8.61261	9.08362	9.07878	8.73086	8.72879
92	0.481754	8.62172	8.61259	9.07901	9.0788	8.72879	8.72875
92.1	0.476238	8.61556	8.61256	9.07302	9.07881	8.73011	8.7287
92.2	0.470704	8.61191	8.61254	9.07483	9.07882	8.72651	8.72866
92.3	0.465151	8.61867	8.61252	9.0791	9.07883	8.72706	8.72861
92.4	0.45958	8.61252	8.6125	9.08608	9.07884	8.72874	8.72857
92.5	0.45399	8.61285	8.61248	9.08194	9.07886	8.73115	8.72852
92.6	0.448383	8.61465	8.61246	9.07958	9.07887	8.73236	8.72848
92.7	0.442758	8.61032	8.61244	9.06975	9.07888	8.72794	8.72843
92.8	0.437116	8.61553	8.61242	9.07534	9.07889	8.72893	8.72839
92.9	0.431456	8.61888	8.6124	9.07517	9.07891	8.72393	8.72835
93	0.425779	8.62265	8.61237	9.07159	9.07892	8.72676	8.7283
93.1	0.420086	8.61357	8.61235	9.07525	9.07893	8.72438	8.72826
93.2	0.414376	8.60359	8.61233	9.07691	9.07895	8.73019	8.72822
93.3	0.408649	8.61428	8.61231	9.07506	9.07896	8.72846	8.72817
93.4	0.402906	8.62234	8.61229	9.08103	9.07897	8.72371	8.72813
93.5	0.397148	8.60562	8.61227	9.08221	9.07898	8.72775	8.72809
93.6	0.391374	8.62102	8.61224	9.07573	9.079	8.72806	8.72805
93.7	0.385584	8.61568	8.61222	9.08056	9.07901	8.72889	8.72801
93.8	0.379779	8.61225	8.6122	9.08468	9.07902	8.73045	8.72796
93.9	0.373959	8.6203	8.61218	9.08183	9.07903	8.72751	8.72792
94	0.368124	8.60779	8.61216	9.08169	9.07905	8.72788	8.72788
94.1	0.362275	8.61106	8.61214	9.08217	9.07906	8.72864	8.72784
94.2	0.356412	8.61096	8.61211	9.08524	9.07907	8.72865	8.7278
94.3	0.350534	8.61502	8.61209	9.08295	9.07908	8.72961	8.72776
94.4	0.344643	8.61055	8.61207	9.081	9.0791	8.72705	8.72773
94.5	0.338738	8.61229	8.61205	9.07694	9.07911	8.72905	8.72769
94.6	0.332819	8.61058	8.61203	9.07796	9.07912	8.7297	8.72765
94.7	0.326888	8.60864	8.612	9.08179	9.07914	8.73125	8.72761
94.8	0.320944	8.60812	8.61198	9.08633	9.07915	8.72547	8.72757
94.9	0.314986	8.61107	8.61196	9.08324	9.07916	8.72918	8.72754
95	0.309017	8.62105	8.61194	9.08447	9.07917	8.72769	8.7275
95.1	0.303035	8.61222	8.61191	9.07875	9.07919	8.72237	8.72746
95.2	0.297041	8.61865	8.61189	9.0752	9.0792	8.72255	8.72743
95.3	0.291036	8.60767	8.61187	9.07482	9.07921	8.72383	8.72739
95.4	0.285019	8.61264	8.61185	9.07778	9.07923	8.73207	8.72736
95.5	0.278991	8.61786	8.61182	9.08004	9.07924	8.72421	8.72732
95.6	0.272952	8.60986	8.6118	9.07886	9.07925	8.73185	8.72729
95.7	0.266902	8.60764	8.61178	9.08041	9.07926	8.72134	8.72726
95.8	0.260841	8.61694	8.61176	9.07989	9.07928	8.73045	8.72722
95.9	0.254771	8.60475	8.61173	9.0735	9.07929	8.73378	8.72719
96	0.24869	8.61395	8.61171	9.074	9.0793	8.73025	8.72716
96.1	0.242599	8.61498	8.61169	9.07808	9.07932	8.72568	8.72713
96.2	0.236499	8.60226	8.61166	9.07511	9.07933	8.72246	8.7271
96.3	0.230389	8.60979	8.61164	9.07072	9.07934	8.72854	8.72707
96.4	0.224271	8.61198	8.61162	9.07833	9.07935	8.73093	8.72704
96.5	0.218143	8.61039	8.6116	9.07607	9.07937	8.72936	8.72701
96.6	0.212007	8.61322	8.61157	9.07315	9.07938	8.72912	8.72698
96.7	0.205863	8.60483	8.61155	9.06997	9.07939	8.72906	8.72695
96.8	0.19971	8.60905	8.61153	9.07492	9.07941	8.72867	8.72692
96.9	0.193549	8.60416	8.6115	9.06845	9.07942	8.72086	8.72689
97	0.187381	8.60764	8.61148	9.07111	9.07943	8.72571	8.72687
97.1	0.181206	8.61303	8.61146	9.07348	9.07944	8.72282	8.72684
97.2	0.175023	8.61539	8.61143	9.07198	9.07946	8.73231	8.72681
97.3	0.168833	8.61144	8.61141	9.07795	9.07947	8.72482	8.72679
97.4	0.162637	8.61443	8.61139	9.07291	9.07948	8.72263	8.72676
97.5	0.156434	8.60638	8.61137	9.07658	9.0795	8.72857	8.72674
97.6	0.150225	8.61368	8.61134	9.07601	9.07951	8.726	8.72671
97.7	0.144011	8.6141	8.61132	9.07744	9.07952	8.72368	8.72669
97.8	0.13779	8.61024	8.6113	9.07937	9.07953	8.72672	8.72667
97.9	0.131564	8.61272	8.61127	9.07455	9.07955	8.71869	8.72665
98	0.125333	8.60668	8.61125	9.0727	9.07956	8.72721	8.72662
98.1	0.119097	8.60719	8.61123	9.07326	9.07957	8.72644	8.7266
98.2	0.112856	8.61171	8.6112	9.06884	9.07959	8.72225	8.72658
98.3	0.106611	8.61363	8.61118	9.07928	9.0796	8.72441	8.72656
98.4	0.100362	8.60907	8.61116	9.08156	9.07961	8.72524	8.72654
98.5	0.0941082	8.61208	8.61113	9.08423	9.07962	8.72164	8.72652
98.6	0.0878511	8.61629	8.61111	9.07756	9.07964	8.71731	8.72651
98.7	0.0815905	8.60839	8.61109	9.07397	9.07965	8.73131	8.72649
98.8	0.0753267	8.60638	8.61106	9.07286	9.07966	8.72577	8.72647
98.9	0.0690599	8.60838	8.61104	9.07193	9.07968	8.71861	8.72645
99	0.0627904	8.61114	8.61102	9.07308	9.07969	8.72432	8.72644
99.1	0.0565184	8.60765	8.61099	9.08136	9.0797	8.72764	8.72642
99.2	0.0502442	8.60364	8.61097	9.07676	9.07971	8.72251	8.72641
99.3	0.043968	8.61002	8.61095	9.07596	9.07973	8.73137	8.72639
99.4	0.0376901	8.61042	8.61092	9.07426	9.07974	8.71825	8.72638
99.5	0.0314107	8.61328	8.6109	9.08089	9.07975	8.7267	8.72637
99.6	0.02513	8.61102	8.61088	9.08146	9.07976	8.72178	8.72636
99.7	0.0188483	8.60992	8.61085	9.07747	9.07978	8.73094	8.72634
99.8	0.0125659	8.61215	8.61083	9.08522	9.07979	8.73114	8.72633
99.9	0.00628305	8.61812	8.61081	9.07429	9.0798	8.7178	8.72632
100	-9.28204e-08	8.60755	8.61078	9.08437	9.07982	8.72258	8.72631
100.1	-0.00628324	8.61015	8.61076	9.08321	9.07983	8.72963	8.7263
100.2	-0.0125661	8.61273	8.61074	9.07151	9.07984	8.73005	8.72629
100.3	-0.0188485	8.60962	8.61071	9.07391	9.07985	8.71576	8.72629
100.4	-0.0251302	8.60955	8.61069	9.07768	9.07987	8.72939	8.72628
100.5	-0.0314109	8.61559	8.61067	9.07734	9.07988	8.72364	8.72627
100.6	-0.0376903	8.60822	8.61064	9.07911	9.07989	8.72484	8.72626
100.7	-0.0439682	8.60613	8.61062	9.0636	9.0799	8.72753	8.72626
100.8	-0.0502444	8.60443	8.6106	9.07264	9.07992	8.72975	8.72625
100.9	-0.0565186	8.61529	8.61057	9.07727	9.07993	8.72086	8.72625
101	-0.0627906	8.61546	8.61055	9.0722	9.07994	8.72947	8.72625
101.1	-0.0690601	8.60716	8.61053	9.07772	9.07995	8.72201	8.72624
101.2	-0.0753269	8.61335	8.6105	9.08126	9.07997	8.71794	8.72624
101.3	-0.0815907	8.61376	8.61048	9.0844	9.07998	8.72575	8.72624
101.4	-0.0878513	8.60661	8.61046	9.08379	9.07999	8.72161	8.72624
101.5	-0.0941084	8.61641	8.61043	9.08127	9.08	8.72336	8.72624
101.6	-0.100362	8.61093	8.61041	9.07756	9.08002	8.72387	8.72623
101.7	-0.106611	8.60509	8.61039	9.07146	9.08003	8.72477	8.72624
101.8	-0.112856	8.61252	8.61036	9.07901	9.08004	8.7219	8.72624
101.9	-0.119097	8.60908	8.61034	9.08143	9.08005	8.72904	8.72624
102	-0.125333	8.61312	8.61032	9.0823	9.08007	8.72076	8.72624
102.1	-0.131564	8.61159	8.61029	9.0854	9.08008	8.72865	8.72624
102.2	-0.13779	8.6146	8.61027	9.0787	9.08009	8.73402	8.72625
102.3	-0.144011	8.61145	8.61025	9.08835	9.0801	8.73256	8.72625
102.4	-0.150226	8.6076	8.61022	9.08899	9.08011	8.72289	8.72625
102.5	-0.156435	8.6081	8.6102	9.08676	9.08013	8.7219	8.72626
102.6	-0.162637	8.60747	8.61018	9.0888	9.08014	8.73192	8.72627
102.7	-0.168834	8.60128	8.61016	9.08078	9.08015	8.72839	8.72627
102.8	-0.175023	8.61273	8.61013	9.07514	9.08016	8.71895	8.72628
102.9	-0.181206	8.61234	8.61011	9.08045	9.08017	8.72628	8.72629
103	-0.187381	8.6119	8.61009	9.08337	9.08019	8.73499	8.72629
103.1	-0.19355	8.60777	8.61006	9.07915	9.0802	8.71932	8.7263
103.2	-0.19971	8.60921	8.61004	9.07533	9.08021	8.72529	8.72631
103.3	-0.205863	8.60839	8.61002	9.08001	9.08022	8.72742	8.72632
103.4	-0.212007	8.60605	8.61	9.07807	9.08023	8.72105	8.72633
103.5	-0.218143	8.60935	8.60997	9.08048	9.08025	8.72862	8.72634
103.6	-0.224271	8.61275	8.60995	9.0782	9.08026	8.73138	8.72636
103.7	-0.23039	8.60778	8.60993	9.07365	9.08027	8.7228	8.72637
103.8	-0.236499	8.60402	8.60991	9.08123	9.08028	8.72549	8.72638
103.9	-0.242599	8.61047	8.60988	9.0826	9.08029	8.72531	8.72639
104	-0.24869	8.60631	8.60986	9.08064	9.08031	8.71748	8.72641
104.1	-0.254771	8.60413	8.60984	9.08782	9.08032	8.72361	8.72642
104.2	-0.260842	8.6037	8.60982	9.08361	9.08033	8.72118	8.72644
104.3	-0.266902	8.60874	8.60979	9.08206	9.08034	8.72554	8.72645
104.4	-0.272952	8.61316	8.60977	9.07719	9.08035	8.72569	8.72647
104.5	-0.278991	8.60696	8.60975	9.08042	9.08036	8.71876	8.72649
104.6	-0.285019	8.60877	8.60973	9.08341	9.08038	8.72819	8.7265
104.7	-0.291036	8.60594	8.6097	9.0849	9.08039	8.73068	8.72652
104.8	-0.297042	8.60894	8.60968	9.08319	9.0804	8.72459	8.72654
104.9	-0.303035	8.61392	8.60966	9.08568	9.08041	8.72208	8.72656
105	-0.309017	8.60504	8.60964	9.08063	9.08042	8.72637	8.72658
105.1	-0.314987	8.60863	8.60962	9.08318	9.08043	8.72648	8.7266
105.2	-0.320944	8.61255	8.60959	9.08093	9.08044	8.7288	8.72662
105.3	-0.326888	8.60885	8.60957	9.07784	9.08046	8.72299	8.72664
105.4	-0.33282	8.60354	8.60955	9.08027	9.08047	8.72763	8.72666
105.5	-0.338738	8.60737	8.60953	9.0823	9.08048	8.72932	8.72668
105.6	-0.344643	8.60551	8.60951	9.08152	9.08049	8.72987	8.7267
105.7	-0.350534	8.60679	8.60948	9.09044	9.0805	8.7194	8.72672
105.8	-0.356412	8.61173	8.60946	9.08871	9.08051	8.73213	8.72675
105.9	-0.362275	8.60903	8.60944	9.08085	9.08052	8.72746	8.72677
106	-0.368125	8.60876	8.60942	9.08214	9.08053	8.73271	8.7268
106.1	-0.373959	8.60524	8.6094	9.08414	9.08054	8.72743	8.72682
106.2	-0.379779	8.60914	8.60938	9.0773	9.08056	8.7307	8.72685
106.3	-0.385584	8.61023	8.60936	9.08049	9.08057	8.73775	8.72687
106.4	-0.391374	8.60507	8.60933	9.08173	9.08058	8.72367	8.7269
106.5	-0.397148	8.60923	8.60931	9.08143	9.08059	8.72593	8.72692
106.6	-0.402907	8.61337	8.60929	9.0784	9.0806	8.72994	8.72695
106.7	-0.408649	8.60889	8.60927	9.07764	9.08061	8.72476	8.72698
106.8	-0.414376	8.59534	8.60925	9.07999	9.08062	8.72589	8.72701
106.9	-0.420086	8.60914	8.60923	9.08136	9.08063	8.72132	8.72703
107	-0.425779	8.60984	8.60921	9.07761	9.08064	8.72585	8.72706
107.1	-0.431456	8.60487	8.60919	9.07728	9.08065	8.722	8.72709
107.2	-0.437116	8.60357	8.60917	9.07455	9.08066	8.72884	8.72712
107.3	-0.442758	8.60943	8.60915	9.07866	9.08067	8.72198	8.72715
107.4	-0.448383	8.612	8.60912	9.07957	9.08068	8.72841	8.72718
107.5	-0.453991	8.61738	8.6091	9.0864	9.08069	8.73323	8.72721
107.6	-0.45958	8.60943	8.60908	9.08054	9.0807	8.72683	8.72724
107.7	-0.465151	8.60642	8.60906	9.07703	9.08071	8.72596	8.72728
107.8	-0.470704	8.6148	8.60904	9.08157	9.08073	8.73653	8.72731
107.9	-0.476238	8.60308	8.60902	9.08145	9.08074	8.72602	8.72734
108	-0.481754	8.60769	8.609	9.07778	9.08075	8.72579	8.72737
108.1	-0.48725	8.60685	8.60898	9.08138	9.08076	8.72668	8.7274
108.2	-0.492727	8.60478	8.60896	9.07827	9.08077	8.72897	8.72744
108.3	-0.498185	8.60335	8.60894	9.076	9.08078	8.72822	8.72747
108.4	-0.503623	8.60588	8.60892	9.07183	9.08079	8.72197	8.72751
108.5	-0.509042	8.60692	8.6089	9.06977	9.0808	8.72687	8.72754
108.6	-0.51444	8.60477	8.60888	9.07979	9.08081	8.7288	8.72757
108.7	-0.519817	8.60855	8.60886	9.08541	9.08082	8.7292	8.72761
108.8	-0.525175	8.61302	8.60884	9.07767	9.08083	8.72485	8.72765
108.9	-0.530511	8.60737	8.60882	9.07308	9.08084	8.73368	8.72768
109	-0.535827	8.60496	8.6088	9.07354	9.08084	8.73014	8.72772
109.1	-0.541121	8.61364	8.60878	9.07307	9.08085	8.7309	8.72775
109.2	-0.546394	8.60685	8.60877	9.07651	9.08086	8.726	8.72779
109.3	-0.551646	8.60831	8.60875	9.0806	9.08087	8.72234	8.72783
109.4	-0.556876	8.60939	8.60873	9.0804	9.08088	8.7278	8.72786
109.5	-0.562083	8.61248	8.60871	9.08114	9.08089	8.72292	8.7279
109.6	-0.567269	8.60284	8.60869	9.07922	9.0809	8.72773	8.72794
109.7	-0.572432	8.60812	8.60867	9.08318	9.08091	8.72871	8.72798
109.8	-0.577573	8.60928	8.60865	9.07543	9.08092	8.72745	8.72801
109.9	-0.582691	8.61394	8.60863	9.07946	9.08093	8.7261	8.72805
110	-0.587785	8.60868	8.60861	9.08741	9.08094	8.72995	8.72809
110.1	-0.592857	8.6065	8.6086	9.08354	9.08095	8.73295	8.72813
110.2	-0.597905	8.61611	8.60858	9.08021	9.08096	8.7298	8.72817
110.3	-0.60293	8.60542	8.60856	9.08316	9.08097	8.72621	8.72821
110.4	-0.60793	8.60937	8.60854	9.07972	9.08098	8.72123	8.72825
110.5	-0.612907	8.59921	8.60852	9.08052	9.08098	8.7312	8.72829
110.6	-0.61786	8.60678	8.6085	9.07569	9.08099	8.72682	8.72833
110.7	-0.622788	8.61086	8.60849	9.07825	9.081	8.72504	8.72837
110.8	-0.627691	8.61091	8.60847	9.07478	9.08101	8.72717	8.72841
110.9	-0.63257	8.606	8.60845	9.07561	9.08102	8.73304	8.72845
111	-0.637424	8.60899	8.60843	9.07687	9.08103	8.72861	8.72849
111.1	-0.642253	8.61011	8.60842	9.0817	9.08104	8.72849	8.72853
111.2	-0.647056	8.6048	8.6084	9.07827	9.08105	8.72597	8.72857
111.3	-0.651834	8.59995	8.60838	9.07991	9.08105	8.72976	8.72861
111.4	-0.656586	8.60413	8.60836	9.07961	9.08106	8.7322	8.72865
111.5	-0.661312	8.61404	8.60835	9.08327	9.08107	8.72237	8.72869
111.6	-0.666012	8.60588	8.60833	9.08626	9.08108	8.726	8.72873
111.7	-0.670686	8.60565	8.60831	9.08078	9.08109	8.73058	8.72878
111.8	-0.675333	8.61113	8.60829	9.0813	9.0811	8.72725	8.72882
111.9	-0.679953	8.61148	8.60828	9.08593	9.0811	8.72966	8.72886
112	-0.684547	8.6057	8.60826	9.07749	9.08111	8.72134	8.7289
112.1	-0.689114	8.61129	8.60824	9.08507	9.08112	8.73229	8.72894
112.2	-0.693653	8.60848	8.60823	9.08869	9.08113	8.73231	8.72898
112.3	-0.698165	8.60527	8.60821	9.08373	9.08114	8.72954	8.72903
112.4	-0.70265	8.60713	8.6082	9.0797	9.08114	8.73119	8.72907
112.5	-0.707107	8.60435	8.60818	9.08246	9.08115	8.72602	8.72911
112.6	-0.711536	8.60379	8.60816	9.08091	9.08116	8.73167	8.72915
112.7	-0.715937	8.6082	8.60815	9.08996	9.08117	8.72952	8.72919
112.8	-0.720309	8.60908	8.60813	9.08811	9.08117	8.73373	8.72924
112.9	-0.724653	8.61222	8.60812	9.09144	9.08118	8.7221	8.72928
113	-0.728969	8.60575	8.6081	9.08478	9.08119	8.73158	8.72932
113.1	-0.733255	8.61201	8.60808	9.08635	9.0812	8.72743	8.72936
113.2	-0.737513	8.6119	8.60807	9.08144	9.0812	8.72926	8.72941
113.3	-0.741742	8.59451	8.60805	9.08194	9.08121	8.72641	8.72945
113.4	-0.745941	8.61084	8.60804	9.08424	9.08122	8.72677	8.72949
113.5	-0.750111	8.60863	8.60802	9.0789	9.08123	8.73696	8.72953
113.6	-0.754251	8.60934	8.60801	9.07872	9.08123	8.73011	8.72958
113.7	-0.758362	8.60351	8.60799	9.07995	9.08124	8.7232	8.72962
113.8	-0.762443	8.59933	8.60798	9.08562	9.08125	8.72146	8.72966
113.9	-0.766493	8.61294	8.60796	9.0833	9.08125	8.73553	8.7297
114	-0.770513	8.60782	8.60795	9.08398	9.08126	8.73389	8.72975
114.1	-0.774503	8.60518	8.60793	9.08599	9.08127	8.72755	8.72979
114.2	-0.778462	8.60964	8.60792	9.0857	9.08127	8.73077	8.72983
114.3	-0.782391	8.60247	8.60791	9.08225	9.08128	8.72791	8.72987
114.4	-0.786288	8.61036	8.60789	9.08138	9.08129	8.7263	8.72991
114.5	-0.790155	8.6096	8.60788	9.08091	9.08129	8.73415	8.72996
114.6	-0.79399	8.60777	8.60786	9.07792	9.0813	8.72518	8.73
114.7	-0.797795	8.61096	8.60785	9.08306	9.08131	8.73024	8.73004
114.8	-0.801567	8.60176	8.60784	9.08651	9.08131	8.73339	8.73008
114.9	-0.805308	8.61456	8.60782	9.08331	9.08132	8.72847	8.73012
115	-0.809017	8.60468	8.60781	9.08197	9.08133	8.72983	8.73016
115.1	-0.812694	8.60607	8.6078	9.08306	9.08133	8.73293	8.7302
115.2	-0.816339	8.60574	8.60778	9.08691	9.08134	8.72675	8.73025
115.3	-0.819952	8.60792	8.60777	9.08964	9.08134	8.73213	8.73029
115.4	-0.823533	8.60865	8.60776	9.07855	9.08135	8.73188	8.73033
115.5	-0.827081	8.61314	8.60774	9.07896	9.08136	8.73373	8.73037
115.6	-0.830596	8.60809	8.60773	9.08174	9.08136	8.72557	8.73041
115.7	-0.834078	8.60801	8.60772	9.07952	9.08137	8.73489	8.73045
115.8	-0.837528	8.60585	8.60771	9.07788	9.08137	8.73412	8.73049
115.9	-0.840945	8.59988	8.60769	9.0722	9.08138	8.72164	8.73053
116	-0.844328	8.61048	8.60768	9.07869	9.08138	8.72874	8.73057
116.1	-0.847678	8.60679	8.60767	9.08575	9.08139	8.73338	8.73061
116.2	-0.850995	8.60364	8.60766	9.07625	9.08139	8.73009	8.73065
116.3	-0.854277	8.60753	8.60765	9.08778	9.0814	8.7302	8.73069
116.4	-0.857527	8.60493	8.60764	9.08827	9.0814	8.73764	8.73073
116.5	-0.860742	8.6071	8.60762	9.08163	9.08141	8.7394	8.73077
116.6	-0.863923	8.60362	8.60761	9.08135	9.08142	8.72922	8.73081
116.7	-0.867071	8.61578	8.6076	9.07694	9.08142	8.73213	8.73084
116.8	-0.870184	8.60895	8.60759	9.07476	9.08143	8.73099	8.73088
116.9	-0.873263	8.61011	8.60758	9.07467	9.08143	8.73185	8.73092
117	-0.876307	8.60881	8.60757	9.07505	9.08143	8.73233	8.73096
117.1	-0.879316	8.60329	8.60756	9.08305	9.08144	8.72477	8.731
117.2	-0.882291	8.61295	8.60755	9.08025	9.08144	8.73052	8.73103
117.3	-0.885231	8.61026	8.60754	9.07999	9.08145	8.73279	8.73107
117.4	-0.888136	8.60715	8.60753	9.07728	9.08145	8.72845	8.73111
117.5	-0.891007	8.60114	8.60752	9.08274	9.08146	8.73206	8.73114
117.6	-0.893841	8.60505	8.60751	9.08318	9.08146	8.73206	8.73118
117.7	-0.896641	8.60655	8.6075	9.07244	9.08147	8.72671	8.73121
117.8	-0.899405	8.60062	8.60749	9.07673	9.08147	8.73948	8.73125
117.9	-0.902134	8.61013	8.60748	9.07729	9.08147	8.72955	8.73129
118	-0.904827	8.60742	8.60747	9.07873	9.08148	8.73094	8.73132
118.1	-0.907484	8.59844	8.60746	9.0794	9.08148	8.733	8.73136
118.2	-0.910106	8.60235	8.60745	9.08658	9.08149	8.72317	8.73139
118.3	-0.912692	8.6146	8.60744	9.08836	9.08149	8.73661	8.73142
118.4	-0.915241	8.60605	8.60743	9.08215	9.08149	8.74285	8.73146
118.5	-0.917755	8.60513	8.60742	9.08063	9.0815	8.72412	8.73149
118.6	-0.920232	8.60742	8.60741	9.08995	9.0815	8.7242	8.73152
118.7	-0.922673	8.60154	8.6074	9.08578	9.08151	8.73436	8.73156
118.8	-0.925077	8.61192	8.60739	9.08259	9.08151	8.72703	8.73159
118.9	-0.927445	8.60017	8.60739	9.08542	9.08151	8.73527	8.73162
119	-0.929777	8.60564	8.60738	9.0897	9.08152	8.73412	8.73165
119.1	-0.932071	8.60532	8.60737	9.0865	9.08152	8.73587	8.73168
119.2	-0.934329	8.60913	8.60736	9.09127	9.08152	8.73271	8.73172
119.3	-0.93655	8.60913	8.60735	9.09202	9.08153	8.72763	8.73175
119.4	-0.938734	8.608	8.60735	9.08887	9.08153	8.72934	8.73178
119.5	-0.940881	8.60457	8.60734	9.08571	9.08153	8.72593	8.73181
119.6	-0.942991	8.60397	8.60733	9.09272	9.08153	8.73894	8.73184
119.7	-0.945063	8.60294	8.60732	9.08661	9.08154	8.73779	8.73187
119.8	-0.947098	8.60901	8.60732	9.07564	9.08154	8.7381	8.73189
119.9	-0.949096	8.60898	8.60731	9.0763	9.08154	8.73389	8.73192
120	-0.951057	8.61064	8.6073	9.08705	9.08155	8.72893	8.73195
120.1	-0.952979	8.60206	8.6073	9.08237	9.08155	8.7323	8.73198
120.2	-0.954865	8.60787	8.60729	9.07808	9.08155	8.73474	8.732
120.3	-0.956712	8.60938	8.60728	9.07636	9.08155	8.73293	8.73203
120.4	-0.958522	8.60053	8.60728	9.07783	9.08156	8.72937	8.73206
120.5	-0.960294	8.60999	8.60727	9.08282	9.08156	8.73099	8.73208
120.6	-0.962028	8.60961	8.60726	9.08775	9.08156	8.73162	8.73211
120.7	-0.963724	8.61083	8.60726	9.08459	9.08156	8.73006	8.73213
120.8	-0.965382	8.60431	8.60725	9.08151	9.08156	8.7323	8.73216
120.9	-0.967002	8.60816	8.60725	9.07606	9.08157	8.73145	8.73218
121	-0.968583	8.61251	8.60724	9.07574	9.08157	8.73268	8.73221
121.1	-0.970127	8.60776	8.60724	9.08	9.08157	8.73401	8.73223
121.2	-0.971632	8.598	8.60723	9.0761	9.08157	8.72871	8.73225
121.3	-0.973099	8.60168	8.60723	9.08277	9.08157	8.73351	8.73227
121.4	-0.974527	8.60915	8.60722	9.08605	9.08158	8.73285	8.7323
121.5	-0.975917	8.60477	8.60722	9.08782	9.08158	8.73738	8.73232
121.6	-0.977268	8.59535	8.60721	9.08523	9.08158	8.73329	8.73234
121.7	-0.978581	8.61021	8.60721	9.08052	9.08158	8.73071	8.73236
121.8	-0.979855	8.61571	8.6072	9.09122	9.08158	8.73511	8.73238
121.9	-0.981091	8.60659	8.6072	9.09239	9.08158	8.72979	8.7324
122	-0.982287	8.60539	8.60719	9.09739	9.08158	8.73313	8.73242
122.1	-0.983445	8.60207	8.60719	9.08925	9.08158	8.73356	8.73244
122.2	-0.984564	8.60357	8.60719	9.08526	9.08158	8.73799	8.73245
122.3	-0.985645	8.60918	8.60718	9.08381	9.08159	8.7359	8.73247
122.4	-0.986686	8.6054	8.60718	9.08101	9.08159	8.73669	8.73249
122.5	-0.987688	8.60141	8.60718	9.08919	9.08159	8.73123	8.7325
122.6	-0.988652	8.60355	8.60717	9.09499	9.08159	8.73411	8.73252
122.7	-0.989576	8.61107	8.60717	9.09023	9.08159	8.73615	8.73254
122.8	-0.990461	8.61003	8.60717	9.08838	9.08159	8.73069	8.73255
122.9	-0.991308	8.60736	8.60716	9.0793	9.08159	8.73156	8.73257
123	-0.992115	8.61387	8.60716	9.08481	9.08159	8.72726	8.73258
123.1	-0.992883	8.60584	8.60716	9.0906	9.08159	8.74088	8.73259
123.2	-0.993611	8.61107	8.60716	9.08249	9.08159	8.73347	8.73261
123.3	-0.994301	8.60281	8.60716	9.08427	9.08159	8.73611	8.73262
123.4	-0.994951	8.60273	8.60715	9.07638	9.08159	8.72774	8.73263
123.5	-0.995562	8.60769	8.60715	9.07349	9.08159	8.73349	8.73264
123.6	-0.996134	8.60903	8.60715	9.08057	9.08159	8.74063	8.73265
123.7	-0.996666	8.60662	8.60715	9.0843	9.08159	8.73091	8.73266
123.8	-0.997159	8.60742	8.60715	9.08038	9.08159	8.73785	8.73267
123.9	-0.997613	8.60945	8.60715	9.08581	9.08159	8.73169	8.73268
124	-0.998027	8.61064	8.60714	9.08586	9.08159	8.73489	8.73269
124.1	-0.998402	8.60274	8.60714	9.08435	9.08159	8.73389	8.7327
124.2	-0.998737	8.60439	8.60714	9.07819	9.08159	8.73212	8.73271
124.3	-0.999033	8.60103	8.60714	9.08333	9.08159	8.72962	8.73271
124.4	-0.999289	8.60591	8.60714	9.08314	9.08159	8.73046	8.73272
124.5	-0.999507	8.6032	8.60714	9.0783	9.08159	8.73005	8.73273
124.6	-0.999684	8.60776	8.60714	9.08045	9.08159	8.73803	8.73273
124.7	-0.999822	8.6088	8.60714	9.08563	9.08158	8.72617	8.73274
124.8	-0.999921	8.60239	8.60714	9.08805	9.08158	8.72505	8.73274
124.9	-0.99998	8.60573	8.60714	9.08513	9.08158	8.73773	8.73274
125	-1	8.60894	8.60714	9.07991	9.08158	8.73906	8.73275
125.1	-0.99998	8.60428	8.60714	9.07927	9.08158	8.73036	8.73275
125.2	-0.999921	8.60622	8.60714	9.08244	9.08158	8.73938	8.73275
125.3	-0.999822	8.60567	8.60714	9.07444	9.08158	8.73515	8.73275
125.4	-0.999684	8.60297	8.60714	9.08161	9.08158	8.73778	8.73275
125.5	-0.999507	8.60649	8.60714	9.08381	9.08157	8.73098	8.73275
125.6	-0.999289	8.60493	8.60714	9.07912	9.08157	8.73514	8.73275
125.7	-0.999033	8.60916	8.60715	9.07879	9.08157	8.72716	8.73275
125.8	-0.998737	8.60951	8.60715	9.07497	9.08157	8.73353	8.73275
125.9	-0.998402	8.59898	8.60715	9.0794	9.08157	8.73104	8.73275
126	-0.998027	8.601	8.60715	9.08393	9.08157	8.7328	8.73275
126.1	-0.997612	8.61011	8.60715	9.087	9.08156	8.72752	8.73275
126.2	-0.997159	8.60579	8.60715	9.08417	9.08156	8.72827	8.73274
126.3	-0.996666	8.60631	8.60716	9.08098	9.08156	8.73619	8.73274
126.4	-0.996134	8.60482	8.60716	9.08668	9.08156	8.72967	8.73273
126.5	-0.995562	8.60576	8.60716	9.08288	9.08155	8.73481	8.73273
126.6	-0.994951	8.60054	8.60716	9.08259	9.08155	8.725	8.73272
126.7	-0.994301	8.6031	8.60717	9.08563	9.08155	8.72941	8.73272
126.8	-0.993611	8.61108	8.60717	9.07979	9.08155	8.73392	8.73271
126.9	-0.992883	8.60732	8.60717	9.08737	9.08154	8.73263	8.7327
127	-0.992115	8.59832	8.60718	9.08568	9.08154	8.73582	8.73269
127.1	-0.991308	8.61168	8.60718	9.0803	9.08154	8.73468	8.73269
127.2	-0.990461	8.60451	8.60718	9.07564	9.08154	8.73027	8.73268
127.3	-0.989576	8.60419	8.60719	9.07146	9.08153	8.73374	8.73267
127.4	-0.988652	8.60983	8.60719	9.07389	9.08153	8.73705	8.73266
127.5	-0.987688	8.61127	8.60719	9.08655	9.08153	8.73391	8.73265
127.6	-0.986686	8.60194	8.6072	9.07827	9.08152	8.73548	8.73264
127.7	-0.985645	8.60184	8.6072	9.07756	9.08152	8.73683	8.73262
127.8	-0.984564	8.60691	8.60721	9.07649	9.08152	8.73575	8.73261
127.9	-0.983445	8.60623	8.60721	9.08474	9.08151	8.73279	8.7326
128	-0.982287	8.60191	8.60722	9.0859	9.08151	8.73897	8.73259
128.1	-0.98109	8.60523	8.60722	9.08667	9.08151	8.73394	8.73257
128.2	-0.979855	8.61133	8.60722	9.0849	9.0815	8.73051	8.73256
128.3	-0.978581	8.60254	8.60723	9.08182	9.0815	8.7379	8.73254
128.4	-0.977268	8.60848	8.60723	9.0845	9.0815	8.73215	8.73253
128.5	-0.975917	8.60289	8.60724	9.08909	9.08149	8.72724	8.73251
128.6	-0.974527	8.60951	8.60725	9.08566	9.08149	8.73775	8.73249
128.7	-0.973098	8.60629	8.60725	9.08335	9.08148	8.73301	8.73248
128.8	-0.971632	8.60055	8.60726	9.08428	9.08148	8.73278	8.73246
128.9	-0.970127	8.6083	8.60726	9.08525	9.08148	8.73025	8.73244
129	-0.968583	8.60766	8.60727	9.08699	9.08147	8.7332	8.73242
129.1	-0.967001	8.60459	8.60727	9.08084	9.08147	8.73535	8.7324
129.2	-0.965382	8.61096	8.60728	9.07522	9.08146	8.73798	8.73238
129.3	-0.963724	8.61153	8.60729	9.08274	9.08146	8.73064	8.73236
129.4	-0.962028	8.60326	8.60729	9.08032	9.08145	8.72748	8.73234
129.5	-0.960294	8.6063	8.6073	9.08667	9.08145	8.72881	8.73232
129.6	-0.958522	8.60928	8.60731	9.08663	9.08145	8.73385	8.7323
129.7	-0.956712	8.60894	8.60731	9.08529	9.08144	8.72902	8.73228
129.8	-0.954865	8.60066	8.60732	9.08072	9.08144	8.72784	8.73225
129.9	-0.952979	8.60457	8.60733	9.08943	9.08143	8.73907	8.73223
130	-0.951056	8.61787	8.60734	9.0857	9.08143	8.73547	8.73221
130.1	-0.949096	8.60147	8.60734	9.08616	9.08142	8.73303	8.73218
130.2	-0.947098	8.59471	8.60735	9.0824	9.08142	8.73302	8.73216
130.3	-0.945063	8.60297	8.60736	9.0804	9.08141	8.73955	8.73213
130.4	-0.94299	8.6099	8.60737	9.09103	9.08141	8.72932	8.73211
130.5	-0.940881	8.607	8.60737	9.08394	9.0814	8.73371	8.73208
130.6	-0.938734	8.60523	8.60738	9.08467	9.0814	8.73069	8.73206
130.7	-0.93655	8.60007	8.60739	9.0809	9.08139	8.72972	8.73203
130.8	-0.934329	8.60883	8.6074	9.08128	9.08138	8.73653	8.732
130.9	-0.932071	8.60849	8.60741	9.08653	9.08138	8.73893	8.73197
131	-0.929776	8.60789	8.60742	9.08677	9.08137	8.73792	8.73195
131.1	-0.927445	8.60623	8.60743	9.09266	9.08137	8.72962	8.73192
131.2	-0.925077	8.60352	8.60743	9.0894	9.08136	8.73554	8.73189
131.3	-0.922673	8.60409	8.60744	9.0815	9.08136	8.73444	8.73186
131.4	-0.920232	8.60638	8.60745	9.08676	9.08135	8.72166	8.73183
131.5	-0.917755	8.59956	8.60746	9.0821	9.08134	8.7301	8.7318
131.6	-0.915241	8.59845	8.60747	9.08075	9.08134	8.73475	8.73177
131.7	-0.912692	8.61278	8.60748	9.08535	9.08133	8.72836	8.73174
131.8	-0.910106	8.59988	8.60749	9.08587	9.08133	8.73626	8.7317
131.9	-0.907484	8.60223	8.6075	9.08898	9.08132	8.73751	8.73167
132	-0.904827	8.60633	8.60751	9.08992	9.08131	8.72903	8.73164
132.1	-0.902134	8.60432	8.60752	9.08631	9.08131	8.73053	8.73161
132.2	-0.899405	8.60249	8.60753	9.0822	9.0813	8.73963	8.73157
132.3	-0.896641	8.60525	8.60754	9.07817	9.08129	8.72665	8.73154
132.4	-0.893841	8.60729	8.60755	9.07761	9.08129	8.73142	8.73151
132.5	-0.891006	8.60594	8.60756	9.0771	9.08128	8.73875	8.73147
132.6	-0.888136	8.60717	8.60757	9.07695	9.08127	8.72584	8.73144
132.7	-0.885231	8.60385	8.60758	9.08498	9.08127	8.73195	8.7314
132.8	-0.882291	8.60716	8.6076	9.08492	9.08126	8.73285	8.73137
132.9	-0.879316	8.59993	8.60761	9.08301	9.08125	8.73233	8.73133
133	-0.876307	8.60665	8.60762	9.08399	9.08125	8.73759	8.73129
133.1	-0.873262	8.60021	8.60763	9.07964	9.08124	8.72404	8.73126
133.2	-0.870184	8.60225	8.60764	9.07585	9.08123	8.73265	8.73122
133.3	-0.867071	8.60848	8.60765	9.08429	9.08123	8.73578	8.73118
133.4	-0.863923	8.60486	8.60766	9.09189	9.08122	8.72814	8.73115
133.5	-0.860742	8.60799	8.60768	9.09487	9.08121	8.74066	8.73111
133.6	-0.857527	8.60897	8.60769	9.08876	9.0812	8.73365	8.73107
133.7	-0.854277	8.61003	8.6077	9.08586	9.0812	8.72876	8.73103
133.8	-0.850994	8.60455	8.60771	9.08352	9.08119	8.74104	8.731
133.9	-0.847678	8.60553	8.60772	9.07811	9.08118	8.73143	8.73096
134	-0.844328	8.60977	8.60774	9.08382	9.08117	8.72927	8.73092
134.1	-0.840945	8.60461	8.60775	9.08021	9.08117	8.73459	8.73088
134.2	-0.837528	8.60753	8.60776	9.07756	9.08116	8.73901	8.73084
134.3	-0.834078	8.61637	8.60777	9.07456	9.08115	8.73022	8.7308
134.4	-0.830596	8.60958	8.60779	9.07805	9.08114	8.72569	8.73076
134.5	-0.827081	8.60654	8.6078	9.07892	9.08113	8.72567	8.73072
134.6	-0.823533	8.61315	8.60781	9.07765	9.08113	8.73077	8.73068
134.7	-0.819952	8.60757	8.60783	9.08045	9.08112	8.73003	8.73064
134.8	-0.816339	8.60855	8.60784	9.07304	9.08111	8.72795	8.7306
134.9	-0.812694	8.60776	8.60785	9.07874	9.0811	8.7352	8.73056
135	-0.809017	8.60942	8.60787	9.08314	9.08109	8.72614	8.73052
135.1	-0.805308	8.61161	8.60788	9.08131	9.08109	8.7332	8.73047
135.2	-0.801567	8.60741	8.6079	9.08625	9.08108	8.73097	8.73043
135.3	-0.797794	8.60589	8.60791	9.08588	9.08107	8.72341	8.73039
135.4	-0.79399	8.60606	8.60792	9.0819	9.08106	8.73582	8.73035
135.5	-0.790155	8.60337	8.60794	9.08788	9.08105	8.72622	8.73031
135.6	-0.786288	8.60743	8.60795	9.08356	9.08104	8.72686	8.73027
135.7	-0.782391	8.61215	8.60797	9.07931	9.08103	8.73411	8.73022
135.8	-0.778462	8.60689	8.60798	9.08379	9.08103	8.7339	8.73018
135.9	-0.774503	8.60977	8.608	9.08789	9.08102	8.73244	8.73014
136	-0.770513	8.61152	8.60801	9.08615	9.08101	8.73015	8.7301
136.1	-0.766493	8.61365	8.60803	9.08562	9.081	8.72305	8.73005
136.2	-0.762442	8.60586	8.60804	9.08597	9.08099	8.71969	8.73001
136.3	-0.758362	8.60143	8.60806	9.09056	9.08098	8.73742	8.72997
136.4	-0.754251	8.60416	8.60807	9.08325	9.08097	8.72974	8.72992
136.5	-0.750111	8.60826	8.60809	9.07918	9.08096	8.72692	8.72988
136.6	-0.745941	8.6021	8.6081	9.08111	9.08095	8.73368	8.72984
136.7	-0.741742	8.61123	8.60812	9.07404	9.08094	8.72789	8.72979
136.8	-0.737513	8.62184	8.60813	9.08516	9.08093	8.73222	8.72975
136.9	-0.733255	8.61066	8.60815	9.08762	9.08093	8.72752	8.72971
137	-0.728969	8.60628	8.60816	9.07812	9.08092	8.72332	8.72967
137.1	-0.724653	8.61295	8.60818	9.07507	9.08091	8.7232	8.72962
137.2	-0.720309	8.60605	8.6082	9.07286	9.0809	8.72555	8.72958
137.3	-0.715936	8.6045	8.60821	9.07551	9.08089	8.72569	8.72954
137.4	-0.711536	8.61052	8.60823	9.07761	9.08088	8.7282	8.72949
137.5	-0.707107	8.60632	8.60824	9.08224	9.08087	8.72701	8.72945
137.6	-0.70265	8.60661	8.60826	9.0816	9.08086	8.73469	8.72941
137.7	-0.698165	8.60467	8.60828	9.07322	9.08085	8.73841	8.72936
137.8	-0.693653	8.61419	8.60829	9.07828	9.08084	8.72527	8.72932
137.9	-0.689114	8.60237	8.60831	9.08126	9.08083	8.72522	8.72928
138	-0.684547	8.60465	8.60833	9.08474	9.08082	8.73311	8.72923
138.1	-0.679953	8.61291	8.60834	9.07838	9.08081	8.73715	8.72919
138.2	-0.675333	8.60353	8.60836	9.07656	9.0808	8.71823	8.72915
138.3	-0.670685	8.60629	8.60838	9.08239	9.08079	8.72594	8.7291
138.4	-0.666012	8.60937	8.6084	9.09041	9.08078	8.73816	8.72906
138.5	-0.661312	8.61106	8.60841	9.08821	9.08077	8.72132	8.72902
138.6	-0.656586	8.60322	8.60843	9.08307	9.08076	8.72332	8.72898
138.7	-0.651834	8.61217	8.60845	9.08743	9.08075	8.73144	8.72893
138.8	-0.647056	8.60975	8.60847	9.0855	9.08074	8.72868	8.72889
138.9	-0.642253	8.60908	8.60848	9.08345	9.08073	8.72701	8.72885
139	-0.637424	8.61033	8.6085	9.08186	9.08072	8.72339	8.72881
139.1	-0.63257	8.60795	8.60852	9.07983	9.08071	8.73407	8.72877
139.2	-0.627691	8.60688	8.60854	9.07624	9.0807	8.73255	8.72872
139.3	-0.622788	8.61178	8.60855	9.07024	9.08068	8.72555	8.72868
139.4	-0.61786	8.60176	8.60857	9.07528	9.08067	8.72811	8.72864
139.5	-0.612907	8.60685	8.60859	9.07445	9.08066	8.73422	8.7286
139.6	-0.60793	8.60978	8.60861	9.07197	9.08065	8.73073	8.72856
139.7	-0.602929	8.60636	8.60863	9.08059	9.08064	8.72983	8.72852
139.8	-0.597905	8.60605	8.60865	9.07589	9.08063	8.73426	8.72848
139.9	-0.592857	8.60361	8.60866	9.0888	9.08062	8.73563	8.72844
140	-0.587785	8.61189	8.60868	9.09017	9.08061	8.72616	8.7284
140.1	-0.58269	8.61075	8.6087	9.0894	9.0806	8.72742	8.72836
140.2	-0.577573	8.6044	8.60872	9.08913	9.08059	8.72794	8.72832
140.3	-0.572432	8.60764	8.60874	9.09081	9.08058	8.73035	8.72828
140.4	-0.567269	8.60186	8.60876	9.08701	9.08057	8.73064	8.72824
140.5	-0.562083	8.60447	8.60878	9.08194	9.08055	8.72786	8.7282
140.6	-0.556876	8.6175	8.6088	9.08317	9.08054	8.72932	8.72816
140.7	-0.551646	8.60762	8.60881	9.08879	9.08053	8.72395	8.72812
140.8	-0.546394	8.60703	8.60883	9.07247	9.08052	8.73254	8.72809
140.9	-0.541121	8.60894	8.60885	9.0747	9.08051	8.72707	8.72805
141	-0.535827	8.61034	8.60887	9.08155	9.0805	8.72254	8.72801
141.1	-0.530511	8.60882	8.60889	9.09084	9.08049	8.72996	8.72797
141.2	-0.525175	8.60505	8.60891	9.07977	9.08048	8.72353	8.72794
141.3	-0.519817	8.60445	8.60893	9.07988	9.08046	8.71948	8.7279
141.4	-0.514439	8.61521	8.60895	9.08409	9.08045	8.73308	8.72787
141.5	-0.509041	8.60417	8.60897	9.08057	9.08044	8.73776	8.72783
141.6	-0.503623	8.61146	8.60899	9.0794	9.08043	8.71519	8.72779
141.7	-0.498185	8.60732	8.60901	9.08127	9.08042	8.71806	8.72776
141.8	-0.492727	8.61449	8.60903	9.08508	9.08041	8.73556	8.72772
141.9	-0.48725	8.60572	8.60905	9.08449	9.08039	8.73348	8.72769
142	-0.481754	8.60923	8.60907	9.07546	9.08038	8.72503	8.72766
142.1	-0.476238	8.61148	8.60909	9.06815	9.08037	8.72746	8.72762
142.2	-0.470704	8.60398	8.60911	9.0684	9.08036	8.72212	8.72759
142.3	-0.465151	8.60785	8.60913	9.07446	9.08035	8.72204	8.72756
142.4	-0.45958	8.60909	8.60915	9.06656	9.08034	8.7327	8.72752
142.5	-0.45399	8.60377	8.60917	9.06924	9.08032	8.72616	8.72749
142.6	-0.448383	8.60817	8.60919	9.0786	9.08031	8.72718	8.72746
142.7	-0.442758	8.60681	8.60921	9.08609	9.0803	8.72445	8.72743
142.8	-0.437116	8.60689	8.60923	9.08395	9.08029	8.73408	8.7274
142.9	-0.431456	8.61211	8.60925	9.08223	9.08028	8.71894	8.72737
143	-0.425779	8.60368	8.60927	9.07906	9.08026	8.73163	8.72734
143.1	-0.420086	8.60335	8.60929	9.08049	9.08025	8.72643	8.72731
143.2	-0.414375	8.61348	8.60931	9.07371	9.08024	8.7315	8.72728
143.3	-0.408649	8.62024	8.60934	9.07461	9.08023	8.72299	8.72725
143.4	-0.402906	8.6071	8.60936	9.07192	9.08021	8.72385	8.72722
143.5	-0.397148	8.6134	8.60938	9.07727	9.0802	8.72496	8.7272
143.6	-0.391374	8.61178	8.6094	9.08057	9.08019	8.72547	8.72717
143.7	-0.385584	8.60604	8.60942	9.07862	9.08018	8.72959	8.72714
143.8	-0.379779	8.61254	8.60944	9.07881	9.08017	8.72954	8.72712
143.9	-0.373959	8.6132	8.60946	9.08742	9.08015	8.73382	8.72709
144	-0.368124	8.61302	8.60948	9.09149	9.08014	8.72151	8.72707
144.1	-0.362275	8.6072	8.6095	9.0851	9.08013	8.72959	8.72704
144.2	-0.356412	8.60865	8.60953	9.0808	9.08012	8.73036	8.72702
144.3	-0.350534	8.6007	8.60955	9.08129	9.0801	8.72266	8.72699
144.4	-0.344643	8.61102	8.60957	9.08033	9.08009	8.72744	8.72697
144.5	-0.338738	8.6115	8.60959	9.075	9.08008	8.72191	8.72695
144.6	-0.332819	8.61032	8.60961	9.08118	9.08007	8.72256	8.72693
144.7	-0.326888	8.61136	8.60963	9.08487	9.08005	8.72167	8.72691
144.8	-0.320943	8.60634	8.60965	9.08019	9.08004	8.72448	8.72688
144.9	-0.314986	8.60862	8.60968	9.08163	9.08003	8.72775	8.72686
145	-0.309017	8.61202	8.6097	9.07702	9.08002	8.72585	8.72684
145.1	-0.303035	8.60367	8.60972	9.07568	9.08	8.72722	8.72683
145.2	-0.297041	8.60684	8.60974	9.08318	9.07999	8.71794	8.72681
145.3	-0.291036	8.6092	8.60976	9.08642	9.07998	8.72133	8.72679
145.4	-0.285019	8.60925	8.60978	9.08254	9.07997	8.73274	8.72677
145.5	-0.278991	8.61447	8.60981	9.07935	9.07995	8.72362	8.72675
145.6	-0.272952	8.60819	8.60983	9.07125	9.07994	8.72201	8.72674
145.7	-0.266902	8.61073	8.60985	9.07522	9.07993	8.72916	8.72672
145.8	-0.260841	8.61604	8.60987	9.07818	9.07991	8.72291	8.72671
145.9	-0.254771	8.60904	8.60989	9.07897	9.0799	8.73455	8.72669
146	-0.24869	8.60317	8.60992	9.07586	9.07989	8.72385	8.72668
146.1	-0.242599	8.61546	8.60994	9.07777	9.07988	8.7233	8.72666
146.2	-0.236499	8.61534	8.60996	9.0792	9.07986	8.72238	8.72665
146.3	-0.230389	8.60684	8.60998	9.08145	9.07985	8.72907	8.72664
146.4	-0.224271	8.60388	8.61	9.08543	9.07984	8.72588	8.72663
146.5	-0.218143	8.61359	8.61003	9.08405	9.07983	8.72681	8.72661
146.6	-0.212007	8.60741	8.61005	9.08045	9.07981	8.73408	8.7266
146.7	-0.205862	8.60792	8.61007	9.08325	9.0798	8.73012	8.72659
146.8	-0.19971	8.60765	8.61009	9.07753	9.07979	8.72669	8.72658
146.9	-0.193549	8.60798	8.61011	9.07727	9.07977	8.72562	8.72657
147	-0.187381	8.61411	8.61014	9.07885	9.07976	8.72447	8.72657
147.1	-0.181206	8.61012	8.61016	9.08325	9.07975	8.73195	8.72656
147.2	-0.175023	8.60788	8.61018	9.08036	9.07973	8.72742	8.72655
147.3	-0.168833	8.6107	8.6102	9.07407	9.07972	8.71984	8.72654
147.4	-0.162637	8.60662	8.61023	9.07608	9.07971	8.72486	8.72654
147.5	-0.156434	8.61503	8.61025	9.07178	9.0797	8.72889	8.72653
147.6	-0.150225	8.61082	8.61027	9.0683	9.07968	8.72361	8.72653
147.7	-0.144011	8.60404	8.61029	9.06908	9.07967	8.73052	8.72652
147.8	-0.13779	8.61547	8.61032	9.07146	9.07966	8.7235	8.72652
147.9	-0.131564	8.61018	8.61034	9.08098	9.07964	8.7185	8.72652
148	-0.125333	8.6073	8.61036	9.07344	9.07963	8.72717	8.72652
148.1	-0.119097	8.61178	8.61038	9.07797	9.07962	8.71175	8.72651
148.2	-0.112856	8.60888	8.61041	9.08199	9.0796	8.72534	8.72651
148.3	-0.106611	8.61429	8.61043	9.08753	9.07959	8.72938	8.72651
148.4	-0.100362	8.60897	8.61045	9.08654	9.07958	8.72966	8.72651
148.5	-0.0941082	8.60958	8.61047	9.0861	9.07956	8.72492	8.72651
148.6	-0.0878511	8.61682	8.6105	9.08613	9.07955	8.72539	8.72651
148.7	-0.0815905	8.60786	8.61052	9.07877	9.07954	8.72692	8.72652
148.8	-0.0753267	8.60536	8.61054	9.07835	9.07953	8.72646	8.72652
148.9	-0.0690599	8.61185	8.61056	9.08078	9.07951	8.72383	8.72652
149	-0.0627904	8.61332	8.61059	9.08176	9.0795	8.73531	8.72652
149.1	-0.0565184	8.61256	8.61061	9.07497	9.07949	8.73035	8.72653
149.2	-0.0502442	8.60857	8.61063	9.08218	9.07947	8.7256	8.72653
149.3	-0.043968	8.6108	8.61065	9.07829	9.07946	8.72509	8.72654
149.4	-0.03769	8.60972	8.61068	9.07894	9.07945	8.72452	8.72654
149.5	-0.0314106	8.6118	8.6107	9.07593	9.07943	8.7307	8.72655
149.6	-0.02513	8.60488	8.61072	9.07682	9.07942	8.72792	8.72656
149.7	-0.0188483	8.61358	8.61074	9.07498	9.07941	8.72371	8.72657
149.8	-0.0125659	8.60914	8.61077	9.07199	9.07939	8.72806	8.72657
149.9	-0.006283	8.60525	8.61079	9.07707	9.07938	8.71936	8.72658
150	1.39231e-07	8.60606	8.61081	9.07355	9.07937	8.72902	8.72659
150.1	0.00628328	8.61171	8.61083	9.07148	9.07935	8.7236	8.7266
150.2	0.0125662	8.60848	8.61086	9.0681	9.07934	8.72273	8.72661
150.3	0.0188486	8.61218	8.61088	9.07269	9.07933	8.72291	8.72663
150.4	0.0251302	8.60854	8.6109	9.07049	9.07932	8.72859	8.72664
150.5	0.0314109	8.61117	8.61092	9.07234	9.0793	8.73274	8.72665
150.6	0.0376903	8.60852	8.61095	9.07122	9.07929	8.72906	8.72666
150.7	0.0439683	8.60743	8.61097	9.07409	9.07928	8.72481	8.72668
150.8	0.0502445	8.6172	8.61099	9.07407	9.07926	8.72801	8.72669
150.9	0.0565187	8.61782	8.61101	9.07394	9.07925	8.71842	8.72671
151	0.0627907	8.61264	8.61104	9.07821	9.07924	8.72946	8.72672
151.1	0.0690602	8.61411	8.61106	9.08035	9.07922	8.72418	8.72674
151.2	0.0753269	8.60065	8.61108	9.08136	9.07921	8.71974	8.72675
151.3	0.0815908	8.60654	8.6111	9.08093	9.0792	8.72841	8.72677
151.4	0.0878513	8.60719	8.61113	9.08356	9.07918	8.72212	8.72679
151.5	0.0941085	8.6139	8.61115	9.08029	9.07917	8.72829	8.72681
151.6	0.100362	8.60723	8.61117	9.07605	9.07916	8.72396	8.72682
151.7	0.106611	8.61255	8.61119	9.07924	9.07915	8.72647	8.72684
151.8	0.112857	8.60848	8.61122	9.08251	9.07913	8.72846	8.72686
151.9	0.119097	8.60874	8.61124	9.08342	9.07912	8.72717	8.72688
152	0.125333	8.61563	8.61126	9.0828	9.07911	8.71944	8.7269
152.1	0.131564	8.61418	8.61128	9.07517	9.07909	8.7203	8.72692
152.2	0.13779	8.60372	8.61131	9.07339	9.07908	8.73697	8.72695
152.3	0.144011	8.60458	8.61133	9.08071	9.07907	8.73472	8.72697
152.4	0.150226	8.61341	8.61135	9.088	9.07905	8.72417	8.72699
152.5	0.156435	8.60837	8.61137	9.07979	9.07904	8.72509	8.72701
152.6	0.162637	8.61505	8.61139	9.08082	9.07903	8.72363	8.72704
152.7	0.168834	8.61346	8.61142	9.0742	9.07902	8.72656	8.72706
152.8	0.175023	8.61321	8.61144	9.07647	9.079	8.72666	8.72709
152.9	0.181206	8.61706	8.61146	9.07405	9.07899	8.72621	8.72711
153	0.187381	8.60932	8.61148	9.07794	9.07898	8.72518	8.72714
153.1	0.19355	8.62067	8.61151	9.07743	9.07896	8.72673	8.72716
153.2	0.19971	8.61564	8.61153	9.08129	9.07895	8.72964	8.72719
153.3	0.205863	8.59729	8.61155	9.07988	9.07894	8.72564	8.72722
153.4	0.212007	8.61305	8.61157	9.07769	9.07893	8.72641	8.72724
153.5	0.218143	8.60774	8.61159	9.07395	9.07891	8.72174	8.72727
153.6	0.224271	8.61239	8.61161	9.07774	9.0789	8.72514	8.7273
153.7	0.23039	8.61745	8.61164	9.07841	9.07889	8.72946	8.72733
153.8	0.236499	8.61429	8.61166	9.08386	9.07888	8.72833	8.72736
153.9	0.242599	8.61892	8.61168	9.07891	9.07886	8.73019	8.72739
154	0.24869	8.61017	8.6117	9.0802	9.07885	8.72421	8.72742
154.1	0.254771	8.61759	8.61172	9.07957	9.07884	8.71996	8.72745
154.2	0.260842	8.6122	8.61175	9.07501	9.07883	8.73261	8.72748
154.3	0.266902	8.61141	8.61177	9.07433	9.07881	8.73617	8.72751
154.4	0.272952	8.61806	8.61179	9.08175	9.0788	8.72848	8.72754
154.5	0.278991	8.61581	8.61181	9.08489	9.07879	8.72223	8.72758
154.6	0.285019	8.60772	8.61183	9.0776	9.07878	8.73146	8.72761
154.7	0.291036	8.60997	8.61185	9.07751	9.07876	8.72855	8.72764
154.8	0.297042	8.61658	8.61187	9.07934	9.07875	8.7211	8.72767
154.9	0.303035	8.61344	8.6119	9.08027	9.07874	8.72571	8.72771
155	0.309017	8.60147	8.61192	9.08094	9.07873	8.72696	8.72774
155.1	0.314987	8.61629	8.61194	9.08115	9.07871	8.7262	8.72778
155.2	0.320944	8.61099	8.61196	9.0781	9.0787	8.72852	8.72781
155.3	0.326888	8.60418	8.61198	9.08062	9.07869	8.72673	8.72785
155.4	0.33282	8.60905	8.612	9.07473	9.07868	8.729	8.72788
155.5	0.338738	8.61456	8.61202	9.07443	9.07866	8.72992	8.72792
155.6	0.344643	8.61351	8.61204	9.07751	9.07865	8.72373	8.72795
155.7	0.350534	8.61214	8.61206	9.07316	9.07864	8.73135	8.72799
155.8	0.356412	8.61266	8.61209	9.07603	9.07863	8.72761	8.72803
155.9	0.362276	8.60848	8.61211	9.07792	9.07862	8.72884	8.72806
156	0.368125	8.61163	8.61213	9.07288	9.0786	8.72621	8.7281
156.1	0.373959	8.61581	8.61215	9.07454	9.07859	8.72889	8.72814
156.2	0.379779	8.61579	8.61217	9.0705	9.07858	8.73417	8.72818
156.3	0.385584	8.61299	8.61219	9.0716	9.07857	8.72575	8.72822
156.4	0.391374	8.6121	8.61221	9.07444	9.07855	8.73246	8.72825
156.5	0.397148	8.61489	8.61223	9.07953	9.07854	8.73236	8.72829
156.6	0.402907	8.61138	8.61225	9.0739	9.07853	8.71868	8.72833
156.7	0.408649	8.61297	8.61227	9.06866	9.07852	8.72822	8.72837
156.8	0.414376	8.61343	8.61229	9.07601	9.07851	8.73294	8.72841
156.9	0.420086	8.61379	8.61231	9.07558	9.0785	8.72317	8.72845
157	0.425779	8.60802	8.61233	9.07917	9.07848	8.72091	8.72849
157.1	0.431456	8.6075	8.61235	9.07668	9.07847	8.73192	8.72853
157.2	0.437116	8.61108	8.61237	9.07767	9.07846	8.72229	8.72857
157.3	0.442758	8.61398	8.61239	9.07906	9.07845	8.72666	8.72861
157.4	0.448383	8.61326	8.61241	9.07608	9.07844	8.73262	8.72865
157.5	0.453991	8.6109	8.61243	9.07289	9.07843	8.72044	8.72869
157.6	0.45958	8.61034	8.61245	9.07099	9.07841	8.72871	8.72873
157.7	0.465151	8.61571	8.61247	9.07712	9.0784	8.72942	8.72878
157.8	0.470704	8.61177	8.61249	9.07517	9.07839	8.72857	8.72882
157.9	0.476238	8.61432	8.61251	9.07207	9.07838	8.72967	8.72886
158	0.481754	8.62284	8.61253	9.07446	9.07837	8.72735	8.7289
158.1	0.48725	8.61142	8.61255	9.08032	9.07836	8.72416	8.72894
158.2	0.492727	8.60982	8.61257	9.07998	9.07835	8.7291	8.72899
158.3	0.498185	8.61314	8.61259	9.0733	9.07833	8.73097	8.72903
158.4	0.503623	8.61487	8.61261	9.08483	9.07832	8.72784	8.72907
158.5	0.509042	8.6164	8.61263	9.09124	9.07831	8.72543	8.72911
158.6	0.51444	8.61582	8.61265	9.08106	9.0783	8.72969	8.72916
158.7	0.519817	8.60903	8.61266	9.07898	9.07829	8.72319	8.7292
158.8	0.525175	8.61327	8.61268	9.0786	9.07828	8.72063	8.72924
158.9	0.530511	8.61502	8.6127	9.07914	9.07827	8.73167	8.72929
159	0.535827	8.61405	8.61272	9.08332	9.07826	8.73256	8.72933
159.1	0.541121	8.61726	8.61274	9.0817	9.07825	8.72763	8.72937
159.2	0.546394	8.61289	8.61276	9.08131	9.07824	8.73068	8.72942
159.3	0.551646	8.61336	8.61278	9.08148	9.07822	8.73098	8.72946
159.4	0.556876	8.61337	8.6128	9.07367	9.07821	8.72857	8.7295
159.5	0.562084	8.61329	8.61281	9.07782	9.0782	8.7383	8.72955
159.6	0.567269	8.61655	8.61283	9.08004	9.07819	8.73076	8.72959
159.7	0.572432	8.60643	8.61285	9.07468	9.07818	8.72663	8.72963
159.8	0.577573	8.61194	8.61287	9.07905	9.07817	8.72443	8.72968
159.9	0.582691	8.6145	8.61289	9.07786	9.07816	8.73026	8.72972
160	0.587785	8.61319	8.6129	9.07833	9.07815	8.73288	8.72977
160.1	0.592857	8.6118	8.61292	9.0817	9.07814	8.72773	8.72981
160.2	0.597905	8.61019	8.61294	9.08782	9.07813	8.73177	8.72985
160.3	0.60293	8.62452	8.61296	9.07332	9.07812	8.73142	8.7299
160.4	0.60793	8.60821	8.61298	9.07527	9.07811	8.73495	8.72994
160.5	0.612907	8.60716	8.61299	9.07441	9.0781	8.73528	8.72999
160.6	0.61786	8.61715	8.61301	9.08104	9.07809	8.72987	8.73003
160.7	0.622788	8.61455	8.61303	9.08197	9.07808	8.72569	8.73007
160.8	0.627691	8.62025	8.61304	9.0836	9.07807	8.73103	8.73012
160.9	0.63257	8.6164	8.61306	9.07978	9.07806	8.72407	8.73016
161	0.637424	8.61975	8.61308	9.07148	9.07805	8.73178	8.73021
161.1	0.642253	8.61992	8.6131	9.06725	9.07804	8.7426	8.73025
161.2	0.647056	8.61633	8.61311	9.07234	9.07803	8.72767	8.73029
161.3	0.651834	8.61928	8.61313	9.0798	9.07802	8.73034	8.73034
161.4	0.656586	8.61319	8.61315	9.07906	9.07801	8.73189	8.73038
161.5	0.661312	8.60835	8.61316	9.07833	9.078	8.72902	8.73043
161.6	0.666012	8.60887	8.61318	9.08128	9.07799	8.73038	8.73047
161.7	0.670686	8.60891	8.6132	9.07638	9.07798	8.73049	8.73051
161.8	0.675333	8.60828	8.61321	9.08333	9.07797	8.73574	8.73056
161.9	0.679953	8.60443	8.61323	9.08256	9.07796	8.72028	8.7306
162	0.684547	8.61629	8.61324	9.08173	9.07795	8.73466	8.73064
162.1	0.689114	8.62539	8.61326	9.07965	9.07794	8.72774	8.73069
162.2	0.693653	8.61436	8.61328	9.07015	9.07793	8.72735	8.73073
162.3	0.698166	8.61161	8.61329	9.0756	9.07793	8.73384	8.73077
162.4	0.70265	8.61432	8.61331	9.07741	9.07792	8.72997	8.73081
162.5	0.707107	8.61323	8.61332	9.07923	9.07791	8.73572	8.73086
162.6	0.711536	8.61412	8.61334	9.07476	9.0779	8.7244	8.7309
162.7	0.715937	8.61161	8.61335	9.07755	9.07789	8.73979	8.73094
162.8	0.720309	8.6238	8.61337	9.07333	9.07788	8.73164	8.73099
162.9	0.724653	8.6168	8.61338	9.07534	9.07787	8.73044	8.73103
163	0.728969	8.60535	8.6134	9.07477	9.07786	8.73282	8.73107
163.1	0.733255	8.61549	8.61341	9.07861	9.07785	8.73337	8.73111
163.2	0.737513	8.61329	8.61343	9.07779	9.07785	8.73022	8.73115
163.3	0.741742	8.60463	8.61344	9.07569	9.07784	8.73109	8.7312
163.4	0.745941	8.61533	8.61346	9.06771	9.07783	8.73347	8.73124
163.5	0.750111	8.6064	8.61347	9.07387	9.07782	8.73008	8.73128
163.6	0.754251	8.60814	8.61349	9.07828	9.07781	8.73746	8.73132
163.7	0.758362	8.61144	8.6135	9.08022	9.0778	8.72914	8.73136
163.8	0.762443	8.61341	8.61352	9.07669	9.0778	8.72892	8.7314
163.9	0.766493	8.60948	8.61353	9.07371	9.07779	8.72836	8.73144
164	0.770513	8.61113	8.61354	9.07912	9.07778	8.7326	8.73148
164.1	0.774503	8.61492	8.61356	9.08019	9.07777	8.73644	8.73152
164.2	0.778462	8.61684	8.61357	9.07726	9.07776	8.72754	8.73156
164.3	0.782391	8.60713	8.61359	9.07626	9.07775	8.73376	8.7316
164.4	0.786289	8.61991	8.6136	9.07499	9.07775	8.73475	8.73164
164.5	0.790155	8.61574	8.61361	9.07888	9.07774	8.73463	8.73168
164.6	0.79399	8.61861	8.61363	9.07614	9.07773	8.72862	8.73172
164.7	0.797795	8.62207	8.61364	9.07467	9.07772	8.73476	8.73176
164.8	0.801567	8.61199	8.61365	9.08447	9.07772	8.73676	8.7318
164.9	0.805308	8.62001	8.61366	9.07977	9.07771	8.73036	8.73184
165	0.809017	8.61572	8.61368	9.07311	9.0777	8.73547	8.73187
165.1	0.812694	8.61372	8.61369	9.07149	9.07769	8.72994	8.73191
165.2	0.816339	8.61474	8.6137	9.07536	9.07769	8.73143	8.73195
165.3	0.819952	8.61609	8.61372	9.07105	9.07768	8.72892	8.73199
165.4	0.823533	8.61881	8.61373	9.07167	9.07767	8.73004	8.73202
165.5	0.827081	8.60997	8.61374	9.07485	9.07767	8.73555	8.73206
165.6	0.830596	8.61886	8.61375	9.07504	9.07766	8.73393	8.7321
165.7	0.834079	8.6106	8.61376	9.0757	9.07765	8.7297	8.73213
165.8	0.837528	8.61455	8.61378	9.07678	9.07764	8.73676	8.73217
165.9	0.840945	8.61307	8.61379	9.07522	9.07764	8.73619	8.7322
166	0.844328	8.61771	8.6138	9.06986	9.07763	8.74391	8.73224
166.1	0.847678	8.61535	8.61381	9.078	9.07762	8.73419	8.73228
166.2	0.850995	8.61231	8.61382	9.07742	9.07762	8.7295	8.73231
166.3	0.854278	8.62369	8.61383	9.07408	9.07761	8.73363	8.73235
166.4	0.857527	8.61712	8.61385	9.073	9.07761	8.7358	8.73238
166.5	0.860742	8.61683	8.61386	9.07534	9.0776	8.73207	8.73241
166.6	0.863923	8.6096	8.61387	9.07898	9.07759	8.72709	8.73245
166.7	0.867071	8.62067	8.61388	9.0733	9.07759	8.73469	8.73248
166.8	0.870184	8.60492	8.61389	9.06963	9.07758	8.73842	8.73251
166.9	0.873263	8.61503	8.6139	9.06939	9.07757	8.73417	8.73255
167	0.876307	8.61333	8.61391	9.08191	9.07757	8.73194	8.73258
167.1	0.879316	8.60946	8.61392	9.08103	9.07756	8.73103	8.73261
167.2	0.882291	8.61781	8.61393	9.0813	9.07756	8.73517	8.73264
167.3	0.885231	8.62279	8.61394	9.08463	9.07755	8.72993	8.73267
167.4	0.888137	8.60754	8.61395	9.08361	9.07754	8.72544	8.7327
167.5	0.891007	8.61755	8.61396	9.0815	9.07754	8.73102	8.73274
167.6	0.893841	8.61836	8.61397	9.07757	9.07753	8.73796	8.73277
167.7	0.896641	8.61658	8.61398	9.072	9.07753	8.72567	8.7328
167.8	0.899405	8.61012	8.61399	9.07709	9.07752	8.73731	8.73283
167.9	0.902134	8.61166	8.614	9.07307	9.07752	8.73371	8.73285
168	0.904827	8.61696	8.61401	9.08156	9.07751	8.73468	8.73288
168.1	0.907484	8.61409	8.61402	9.07866	9.07751	8.72731	8.73291
168.2	0.910106	8.60743	8.61402	9.0873	9.0775	8.73303	8.73294
168.3	0.912692	8.61268	8.61403	9.08556	9.0775	8.73414	8.73297
168.4	0.915241	8.61196	8.61404	9.07521	9.07749	8.72978	8.733
168.5	0.917755	8.61975	8.61405	9.07989	9.07749	8.73424	8.73302
168.6	0.920232	8.61355	8.61406	9.07734	9.07748	8.73383	8.73305
168.7	0.922673	8.61147	8.61407	9.0874	9.07748	8.72876	8.73308
168.8	0.925077	8.61684	8.61408	9.08455	9.07747	8.72583	8.7331
168.9	0.927445	8.61951	8.61408	9.07674	9.07747	8.7305	8.73313
169	0.929777	8.61485	8.61409	9.07734	9.07746	8.73498	8.73315
169.1	0.932071	8.62308	8.6141	9.07354	9.07746	8.73088	8.73318
169.2	0.934329	8.61619	8.61411	9.06868	9.07746	8.7356	8.7332
169.3	0.93655	8.61407	8.61411	9.07703	9.07745	8.7387	8.73323
169.4	0.938734	8.6176	8.61412	9.07969	9.07745	8.73635	8.73325
169.5	0.940881	8.61096	8.61413	9.08136	9.07744	8.73234	8.73327
169.6	0.942991	8.61471	8.61414	9.07918	9.07744	8.7296	8.7333
169.7	0.945063	8.62276	8.61414	9.08	9.07744	8.73654	8.73332
169.8	0.947098	8.61849	8.61415	9.07523	9.07743	8.73362	8.73334
169.9	0.949096	8.61855	8.61416	9.07075	9.07743	8.7302	8.73336
170	0.951057	8.61766	8.61416	9.075	9.07743	8.74236	8.73338
170.1	0.952979	8.61879	8.61417	9.07623	9.07742	8.74132	8.73341
170.2	0.954865	8.61287	8.61418	9.07551	9.07742	8.72994	8.73343
170.3	0.956712	8.61752	8.61418	9.08104	9.07741	8.73283	8.73345
170.4	0.958522	8.61744	8.61419	9.07345	9.07741	8.73231	8.73347
170.5	0.960294	8.61702	8.61419	9.08322	9.07741	8.73906	8.73349
170.6	0.962028	8.61082	8.6142	9.08273	9.07741	8.72841	8.7335
170.7	0.963724	8.60946	8.6142	9.07972	9.0774	8.73263	8.73352
170.8	0.965382	8.62205	8.61421	9.07101	9.0774	8.74242	8.73354
170.9	0.967002	8.61287	8.61422	9.06829	9.0774	8.73204	8.73356
171	0.968583	8.60726	8.61422	9.07731	9.07739	8.72813	8.73358
171.1	0.970127	8.61321	8.61423	9.07459	9.07739	8.73326	8.73359
171.2	0.971632	8.61825	8.61423	9.07893	9.07739	8.72576	8.73361
171.3	0.973099	8.61173	8.61423	9.08246	9.07739	8.73389	8.73362
171.4	0.974527	8.61971	8.61424	9.07229	9.07738	8.7404	8.73364
171.5	0.975917	8.61071	8.61424	9.06962	9.07738	8.72774	8.73366
171.6	0.977268	8.61435	8.61425	9.07504	9.07738	8.7373	8.73367
171.7	0.978581	8.61908	8.61425	9.07237	9.07738	8.73848	8.73368
171.8	0.979855	8.60979	8.61426	9.07319	9.07737	8.73204	8.7337
171.9	0.981091	8.61967	8.61426	9.07485	9.07737	8.73537	8.73371
172	0.982287	8.62121	8.61426	9.07973	9.07737	8.72509	8.73372
172.1	0.983445	8.61427	8.61427	9.07834	9.07737	8.73304	8.73374
172.2	0.984564	8.61486	8.61427	9.07752	9.07737	8.73363	8.73375
172.3	0.985645	8.61422	8.61427	9.07597	9.07736	8.73941	8.73376
172.4	0.986686	8.6191	8.61428	9.0784	9.07736	8.73525	8.73377
172.5	0.987688	8.61877	8.61428	9.07545	9.07736	8.73259	8.73378
172.6	0.988652	8.60989	8.61428	9.07504	9.07736	8.74246	8.73379
172.7	0.989576	8.61814	8.61429	9.08132	9.07736	8.73383	8.7338
172.8	0.990461	8.61126	8.61429	9.08443	9.07736	8.73584	8.73381
172.9	0.991308	8.61452	8.61429	9.07965	9.07736	8.72977	8.73382
173	0.992115	8.61694	8.61429	9.06663	9.07736	8.7377	8.73383
173.1	0.992883	8.61379	8.6143	9.06965	9.07735	8.73026	8.73384
173.2	0.993611	8.61302	8.6143	9.0766	9.07735	8.73179	8.73385
173.3	0.994301	8.6159	8.6143	9.07976	9.07735	8.74132	8.73385
173.4	0.994951	8.61265	8.6143	9.07874	9.07735	8.73251	8.73386
173.5	0.995562	8.61625	8.6143	9.06951	9.07735	8.72856	8.73387
173.6	0.996134	8.61216	8.61431	9.07294	9.07735	8.74026	8.73387
173.7	0.996666	8.61693	8.61431	9.07347	9.07735	8.73666	8.73388
173.8	0.997159	8.61749	8.61431	9.08303	9.07735	8.72846	8.73388
173.9	0.997613	8.62206	8.61431	9.08275	9.07735	8.73219	8.73389
174	0.998027	8.60553	8.61431	9.08005	9.07735	8.74194	8.73389
174.1	0.998402	8.60814	8.61431	9.08267	9.07735	8.73598	8.7339
174.2	0.998737	8.61374	8.61431	9.08319	9.07735	8.72766	8.7339
174.3	0.999033	8.62159	8.61431	9.08393	9.07735	8.73318	8.7339
174.4	0.999289	8.62018	8.61431	9.08209	9.07735	8.73935	8.73391
174.5	0.999507	8.61434	8.61431	9.07598	9.07735	8.73401	8.73391
174.6	0.999684	8.61476	8.61431	9.07591	9.07735	8.73121	8.73391
174.7	0.999822	8.62178	8.61431	9.07809	9.07735	8.72974	8.73391
174.8	0.999921	8.61272	8.61431	9.079	9.07735	8.73075	8.73391
174.9	0.99998	8.61166	8.61431	9.07259	9.07735	8.7307	8.73391
175	1	8.61996	8.61431	9.07308	9.07735	8.73869	8.73391
175.1	0.99998	8.61682	8.61431	9.07916	9.07735	8.73615	8.73391
175.2	0.999921	8.61289	8.61431	9.08225	9.07735	8.73647	8.73391
175.3	0.999822	8.6143	8.61431	9.08253	9.07735	8.72862	8.73391
175.4	0.999684	8.61486	8.61431	9.07541	9.07735	8.73062	8.73391
175.5	0.999507	8.61011	8.61431	9.0747	9.07736	8.7327	8.7339
175.6	0.999289	8.61554	8.61431	9.07349	9.07736	8.73447	8.7339
175.7	0.999033	8.62206	8.61431	9.07779	9.07736	8.73136	8.7339
175.8	0.998737	8.61756	8.6143	9.07471	9.07736	8.7366	8.7339
175.9	0.998402	8.61756	8.6143	9.07281	9.07736	8.73913	8.73389
176	0.998027	8.62093	8.6143	9.07501	9.07736	8.7433	8.73389
176.1	0.997612	8.6075	8.6143	9.07628	9.07736	8.7317	8.73388
176.2	0.997159	8.61456	8.6143	9.07677	9.07737	8.73529	8.73388
176.3	0.996666	8.61765	8.61429	9.07671	9.07737	8.73404	8.73387
176.4	0.996134	8.61603	8.61429	9.08289	9.07737	8.73283	8.73386
176.5	0.995562	8.61488	8.61429	9.07884	9.07737	8.73684	8.73386
176.6	0.994951	8.61761	8.61429	9.07738	9.07737	8.73734	8.73385
176.7	0.994301	8.61578	8.61428	9.07923	9.07737	8.7322	8.73384
176.8	0.993611	8.62153	8.61428	9.08067	9.07738	8.73635	8.73384
176.9	0.992883	8.61187	8.61428	9.08322	9.07738	8.74055	8.73383
177	0.992115	8.62051	8.61427	9.07856	9.07738	8.73752	8.73382
177.1	0.991308	8.6194	8.61427	9.07596	9.07738	8.73414	8.73381
177.2	0.990461	8.61405	8.61427	9.08161	9.07739	8.72776	8.7338
177.3	0.989576	8.613	8.61426	9.08644	9.07739	8.735	8.73379
177.4	0.988652	8.61756	8.61426	9.07605	9.07739	8.73391	8.73378
177.5	0.987688	8.61314	8.61426	9.08051	9.07739	8.73561	8.73377
177.6	0.986686	8.61235	8.61425	9.08103	9.0774	8.73531	8.73376
177.7	0.985645	8.62074	8.61425	9.08258	9.0774	8.73836	8.73375
177.8	0.984564	8.61788	8.61424	9.08194	9.0774	8.73433	8.73373
177.9	0.983445	8.61329	8.61424	9.08793	9.07741	8.73074	8.73372
178	0.982287	8.61346	8.61423	9.08054	9.07741	8.7354	8.73371
178.1	0.98109	8.61373	8.61423	9.0795	9.07741	8.72875	8.7337
178.2	0.979855	8.61444	8.61422	9.08641	9.07742	8.73433	8.73368
178.3	0.978581	8.61232	8.61422	9.07677	9.07742	8.73668	8.73367
178.4	0.977268	8.62103	8.61421	9.07366	9.07742	8.73381	8.73365
178.5	0.975917	8.61131	8.61421	9.07938	9.07743	8.73178	8.73364
178.6	0.974527	8.61781	8.6142	9.07831	9.07743	8.72649	8.73362
178.7	0.973098	8.61825	8.6142	9.07431	9.07743	8.73866	8.73361
178.8	0.971632	8.61079	8.61419	9.06848	9.07744	8.7318	8.73359
178.9	0.970127	8.61396	8.61419	9.07372	9.07744	8.73434	8.73358
179	0.968583	8.62046	8.61418	9.07372	9.07745	8.73604	8.73356
179.1	0.967001	8.61612	8.61417	9.07429	9.07745	8.73766	8.73354
179.2	0.965382	8.61231	8.61417	9.07854	9.07745	8.73374	8.73352
179.3	0.963724	8.61527	8.61416	9.07746	9.07746	8.72674	8.73351
179.4	0.962028	8.61495	8.61416	9.07831	9.07746	8.73242	8.73349
179.5	0.960294	8.61634	8.61415	9.08234	9.07747	8.73472	8.73347
179.6	0.958522	8.62278	8.61414	9.07424	9.07747	8.72494	8.73345
179.7	0.956712	8.61026	8.61414	9.0706	9.07748	8.73677	8.73343
179.8	0.954864	8.62132	8.61413	9.07608	9.07748	8.73666	8.73341
179.9	0.952979	8.61767	8.61412	9.08203	9.07748	8.73545	8.73339
180	0.951056	8.61195	8.61411	9.07851	9.07749	8.73214	8.73337
180.1	0.949096	8.61597	8.61411	9.07727	9.07749	8.73469	8.73335
180.2	0.947098	8.61141	8.6141	9.07444	9.0775	8.73447	8.73333
180.3	0.945063	8.61427	8.61409	9.07538	9.0775	8.73418	8.73331
180.4	0.94299	8.61537	8.61408	9.0756	9.07751	8.73324	8.73328
180.5	0.940881	8.60994	8.61407	9.07803	9.07751	8.73661	8.73326
180.6	0.938734	8.62018	8.61407	9.08033	9.07752	8.7304	8.73324
180.7	0.93655	8.61776	8.61406	9.07818	9.07753	8.73797	8.73322
180.8	0.934329	8.61414	8.61405	9.08122	9.07753	8.73503	8.73319
180.9	0.932071	8.61463	8.61404	9.08077	9.07754	8.7341	8.73317
181	0.929776	8.61552	8.61403	9.08169	9.07754	8.7385	8.73315
181.1	0.927445	8.6122	8.61402	9.0762	9.07755	8.73541	8.73312
181.2	0.925077	8.61335	8.61402	9.07795	9.07755	8.73218	8.7331
181.3	0.922673	8.61878	8.61401	9.07216	9.07756	8.73315	8.73307
181.4	0.920232	8.61231	8.614	9.08022	9.07756	8.72426	8.73305
181.5	0.917755	8.6131	8.61399	9.08089	9.07757	8.73271	8.73302
181.6	0.915241	8.62189	8.61398	9.07873	9.07758	8.73576	8.73299
181.7	0.912692	8.61665	8.61397	9.08558	9.07758	8.7353	8.73297
181.8	0.910106	8.61408	8.61396	9.07982	9.07759	8.73426	8.73294
181.9	0.907484	8.62033	8.61395	9.08416	9.0776	8.73426	8.73291
182	0.904827	8.61834	8.61394	9.07805	9.0776	8.74363	8.73289
182.1	0.902134	8.61203	8.61393	9.07643	9.07761	8.73574	8.73286
182.2	0.899405	8.60828	8.61392	9.07497	9.07761	8.73097	8.73283
182.3	0.896641	8.6194	8.61391	9.07367	9.07762	8.72732	8.7328
182.4	0.893841	8.61034	8.6139	9.0781	9.07763	8.73662	8.73277
182.5	0.891006	8.61407	8.61389	9.08344	9.07763	8.72995	8.73275
182.6	0.888136	8.61898	8.61388	9.07613	9.07764	8.73427	8.73272
182.7	0.885231	8.61637	8.61387	9.08295	9.07765	8.73827	8.73269
182.8	0.882291	8.62144	8.61386	9.08101	9.07766	8.73283	8.73266
182.9	0.879316	8.61871	8.61385	9.08371	9.07766	8.73333	8.73263
183	0.876307	8.61377	8.61383	9.08085	9.07767	8.73332	8.7326
183.1	0.873262	8.62119	8.61382	9.08034	9.07768	8.73753	8.73257
183.2	0.870184	8.61989	8.61381	9.07615	9.07768	8.7247	8.73254
183.3	0.867071	8.61521	8.6138	9.08383	9.07769	8.73328	8.7325
183.4	0.863923	8.61503	8.61379	9.0862	9.0777	8.7339	8.73247
183.5	0.860742	8.61026	8.61378	9.0829	9.07771	8.73534	8.73244
183.6	0.857527	8.6197	8.61376	9.07745	9.07771	8.74064	8.73241
183.7	0.854277	8.62148	8.61375	9.0812	9.07772	8.73257	8.73238
183.8	0.850994	8.61032	8.61374	9.07939	9.07773	8.73169	8.73235
183.9	0.847678	8.60945	8.61373	9.07789	9.07774	8.73159	8.73231
184	0.844328	8.61236	8.61372	9.06641	9.07774	8.73319	8.73228
184.1	0.840944	8.61029	8.6137	9.07201	9.07775	8.73347	8.73225
184.2	0.837528	8.60964	8.61369	9.07929	9.07776	8.73399	8.73221
184.3	0.834078	8.61652	8.61368	9.07934	9.07777	8.728	8.73218
184.4	0.830596	8.61493	8.61367	9.07983	9.07778	8.73382	8.73215
184.5	0.82708	8.61321	8.61365	9.08272	9.07779	8.72929	8.73211
184.6	0.823533	8.61198	8.61364	9.0865	9.07779	8.7331	8.73208
184.7	0.819952	8.61864	8.61363	9.08101	9.0778	8.72826	8.73204
184.8	0.816339	8.61086	8.61361	9.07837	9.07781	8.72858	8.73201
184.9	0.812694	8.6083	8.6136	9.07945	9.07782	8.73768	8.73197
185	0.809017	8.61203	8.61359	9.08193	9.07783	8.72559	8.73194
185.1	0.805308	8.61995	8.61357	9.07354	9.07784	8.73259	8.7319
185.2	0.801567	8.61358	8.61356	9.07215	9.07784	8.73002	8.73187
185.3	0.797794	8.61555	8.61355	9.08116	9.07785	8.73104	8.73183
185.4	0.79399	8.61089	8.61353	9.07945	9.07786	8.73079	8.7318
185.5	0.790155	8.61188	8.61352	9.0797	9.07787	8.74057	8.73176
185.6	0.786288	8.61284	8.6135	9.07603	9.07788	8.72948	8.73172
185.7	0.782391	8.61364	8.61349	9.07308	9.07789	8.72977	8.73169
185.8	0.778462	8.62007	8.61347	9.07689	9.0779	8.72835	8.73165
185.9	0.774503	8.61063	8.61346	9.08069	9.07791	8.73118	8.73161
186	0.770513	8.62	8.61345	9.08319	9.07792	8.73346	8.73158
186.1	0.766493	8.61994	8.61343	9.07717	9.07792	8.73856	8.73154
186.2	0.762442	8.61047	8.61342	9.07886	9.07793	8.71902	8.7315
186.3	0.758362	8.61122	8.6134	9.07889	9.07794	8.73202	8.73147
186.4	0.754251	8.61446	8.61339	9.07322	9.07795	8.73081	8.73143
186.5	0.750111	8.614	8.61337	9.07291	9.07796	8.73434	8.73139
186.6	0.745941	8.61613	8.61336	9.08073	9.07797	8.73129	8.73135
186.7	0.741742	8.6134	8.61334	9.07766	9.07798	8.73139	8.73131
186.8	0.737513	8.61058	8.61333	9.07903	9.07799	8.73621	8.73128
186.9	0.733255	8.61254	8.61331	9.08178	9.078	8.72956	8.73124
187	0.728969	8.61724	8.61329	9.07941	9.07801	8.7278	8.7312
187.1	0.724653	8.62015	8.61328	9.07851	9.07802	8.72378	8.73116
187.2	0.720309	8.61258	8.61326	9.08523	9.07803	8.73603	8.73112
187.3	0.715936	8.61643	8.61325	9.07717	9.07804	8.73523	8.73108
187.4	0.711536	8.61283	8.61323	9.07666	9.07805	8.72564	8.73104
187.5	0.707107	8.61541	8.61322	9.07844	9.07806	8.72747	8.731
187.6	0.70265	8.61691	8.6132	9.07692	9.07807	8.73229	8.73097
187.7	0.698165	8.61789	8.61318	9.07763	9.07808	8.73742	8.73093
187.8	0.693653	8.61489	8.61317	9.07414	9.07809	8.73102	8.73089
187.9	0.689114	8.60548	8.61315	9.07266	9.0781	8.73416	8.73085
188	0.684547	8.61362	8.61313	9.082	9.07811	8.73478	8.73081
188.1	0.679953	8.62053	8.61312	9.0846	9.07812	8.72848	8.73077
188.2	0.675333	8.62112	8.6131	9.08206	9.07813	8.7289	8.73073
188.3	0.670685	8.61342	8.61308	9.07664	9.07814	8.72267	8.73069
188.4	0.666012	8.61425	8.61307	9.06842	9.07815	8.7318	8.73065
188.5	0.661312	8.61346	8.61305	9.06869	9.07816	8.72853	8.73061
188.6	0.656586	8.61839	8.61303	9.07281	9.07817	8.72776	8.73057
188.7	0.651834	8.61312	8.61301	9.0776	9.07819	8.73557	8.73053
188.8	0.647056	8.61556	8.613	9.07889	9.0782	8.73433	8.73049
188.9	0.642253	8.6161	8.61298	9.08385	9.07821	8.73483	8.73045
189	0.637424	8.61652	8.61296	9.08127	9.07822	8.73216	8.73041
189.1	0.63257	8.61211	8.61295	9.07867	9.07823	8.72072	8.73037
189.2	0.627691	8.61576	8.61293	9.07959	9.07824	8.73597	8.73033
189.3	0.622788	8.61593	8.61291	9.0809	9.07825	8.73563	8.73029
189.4	0.617859	8.61303	8.61289	9.08057	9.07826	8.72649	8.73025
189.5	0.612907	8.61522	8.61287	9.07406	9.07827	8.72863	8.73021
189.6	0.60793	8.60802	8.61286	9.06804	9.07828	8.73175	8.73017
189.7	0.602929	8.60927	8.61284	9.07501	9.0783	8.73085	8.73013
189.8	0.597905	8.61647	8.61282	9.07953	9.07831	8.72818	8.73009
189.9	0.592857	8.61478	8.6128	9.07699	9.07832	8.73065	8.73005
190	0.587785	8.61472	8.61278	9.07483	9.07833	8.73633	8.73001
190.1	0.58269	8.61307	8.61277	9.07647	9.07834	8.72939	8.72997
190.2	0.577573	8.61872	8.61275	9.07654	9.07835	8.727	8.72993
190.3	0.572432	8.62161	8.61273	9.07389	9.07836	8.72792	8.72989
190.4	0.567269	8.61209	8.61271	9.07493	9.07838	8.72819	8.72985
190.5	0.562083	8.61552	8.61269	9.07519	9.07839	8.72981	8.72981
190.6	0.556875	8.61091	8.61267	9.07942	9.0784	8.73758	8.72977
190.7	0.551646	8.61937	8.61265	9.07812	9.07841	8.72553	8.72973
190.8	0.546394	8.60996	8.61263	9.0777	9.07842	8.73198	8.72969
190.9	0.541121	8.60615	8.61262	9.07583	9.07843	8.72675	8.72965
191	0.535827	8.61151	8.6126	9.08276	9.07845	8.72322	8.72961
191.1	0.530511	8.61701	8.61258	9.07358	9.07846	8.72405	8.72957
191.2	0.525174	8.61027	8.61256	9.07121	9.07847	8.7307	8.72953
191.3	0.519817	8.61003	8.61254	9.07152	9.07848	8.73805	8.72949
191.4	0.514439	8.6149	8.61252	9.07801	9.07849	8.73066	8.72945
191.5	0.509041	8.61709	8.6125	9.08106	9.07851	8.72627	8.72941
191.6	0.503623	8.61054	8.61248	9.086	9.07852	8.72425	8.72937
191.7	0.498185	8.60974	8.61246	9.07876	9.07853	8.73147	8.72933
191.8	0.492727	8.60606	8.61244	9.06541	9.07854	8.72886	8.72929
191.9	0.48725	8.62057	8.61242	9.06665	9.07855	8.7246	8.72925
192	0.481754	8.61312	8.6124	9.07159	9.07857	8.73391	8.72922
192.1	0.476238	8.60489	8.61238	9.07845	9.07858	8.73319	8.72918
192.2	0.470704	8.6181	8.61236	9.07371	9.07859	8.7219	8.72914
192.3	0.465151	8.62123	8.61234	9.08162	9.0786	8.72647	8.7291
192.4	0.45958	8.61003	8.61232	9.07811	9.07861	8.72814	8.72906
192.5	0.45399	8.60072	8.6123	9.07613	9.07863	8.72687	8.72902
192.6	0.448383	8.6126	8.61228	9.07935	9.07864	8.73117	8.72898
192.7	0.442758	8.61798	8.61226	9.07589	9.07865	8.72923	8.72895
192.8	0.437116	8.61091	8.61224	9.08074	9.07866	8.72527	8.72891
192.9	0.431456	8.60924	8.61222	9.07697	9.07868	8.72629	8.72887
193	0.425779	8.62018	8.6122	9.07384	9.07869	8.7292	8.72883
193.1	0.420086	8.60523	8.61218	9.07962	9.0787	8.72847	8.72879
193.2	0.414375	8.61379	8.61216	9.08048	9.07871	8.73232	8.72876
193.3	0.408649	8.61937	8.61214	9.08053	9.07873	8.73501	8.72872
193.4	0.402906	8.61118	8.61212	9.08305	9.07874	8.73794	8.72868
193.5	0.397148	8.61071	8.6121	9.08192	9.07875	8.7262	8.72865
193.6	0.391374	8.61096	8.61208	9.0788	9.07876	8.72809	8.72861
193.7	0.385584	8.60748	8.61206	9.07826	9.07878	8.73082	8.72857
193.8	0.379779	8.61947	8.61204	9.07418	9.07879	8.72192	8.72854
193.9	0.373959	8.61119	8.61202	9.07403	9.0788	8.72813	8.7285
194	0.368124	8.61674	8.612	9.08002	9.07882	8.72679	8.72846
194.1	0.362275	8.61126	8.61197	9.07957	9.07883	8.73037	8.72843
194.2	0.356412	8.6034	8.61195	9.08453	9.07884	8.72989	8.72839
194.3	0.350534	8.61795	8.61193	9.08382	9.07885	8.72833	8.72836
194.4	0.344643	8.61579	8.61191	9.08373	9.07887	8.72263	8.72832
194.5	0.338738	8.60209	8.61189	9.08332	9.07888	8.72958	8.72829
194.6	0.332819	8.61516	8.61187	9.07423	9.07889	8.73176	8.72825
194.7	0.326888	8.61149	8.61185	9.07531	9.07891	8.73061	8.72822
194.8	0.320943	8.61308	8.61183	9.07905	9.07892	8.72547	8.72819
194.9	0.314986	8.60937	8.61181	9.07874	9.07893	8.72251	8.72815
195	0.309017	8.6154	8.61178	9.07422	9.07895	8.73908	8.72812
195.1	0.303035	8.61313	8.61176	9.07572	9.07896	8.72632	8.72808
195.2	0.297041	8.6054	8.61174	9.07863	9.07897	8.72646	8.72805
195.3	0.291036	8.60969	8.61172	9.07752	9.07898	8.73302	8.72802
195.4	0.285019	8.61657	8.6117	9.08896	9.079	8.72589	8.72799
195.5	0.278991	8.60724	8.61168	9.07879	9.07901	8.72364	8.72795
195.6	0.272952	8.60965	8.61166	9.07915	9.07902	8.71989	8.72792
195.7	0.266902	8.60856	8.61163	9.07861	9.07904	8.72704	8.72789
195.8	0.260841	8.60895	8.61161	9.07348	9.07905	8.72786	8.72786
195.9	0.254771	8.61336	8.61159	9.07071	9.07906	8.73064	8.72783
196	0.24869	8.61186	8.61157	9.07509	9.07908	8.72022	8.7278
196.1	0.242599	8.61278	8.61155	9.08203	9.07909	8.72367	8.72776
196.2	0.236499	8.61021	8.61153	9.08159	9.0791	8.73091	8.72773
196.3	0.230389	8.60709	8.6115	9.08108	9.07912	8.73465	8.7277
196.4	0.224271	8.60619	8.61148	9.08409	9.07913	8.72068	8.72767
196.5	0.218143	8.60936	8.61146	9.08356	9.07914	8.7345	8.72765
196.6	0.212007	8.61284	8.61144	9.07989	9.07916	8.73298	8.72762
196.7	0.205862	8.61023	8.61142	9.084	9.07917	8.72125	8.72759
196.8	0.19971	8.60985	8.61139	9.07892	9.07918	8.73314	8.72756
196.9	0.193549	8.61079	8.61137	9.07204	9.0792	8.72876	8.72753
197	0.187381	8.60556	8.61135	9.07142	9.07921	8.72831	8.7275
197.1	0.181206	8.61257	8.61133	9.07681	9.07922	8.72157	8.72748
197.2	0.175023	8.61544	8.61131	9.07336	9.07924	8.72237	8.72745
197.3	0.168833	8.61028	8.61128	9.07797	9.07925	8.73261	8.72742
197.4	0.162637	8.61554	8.61126	9.07576	9.07926	8.72307	8.72739
197.5	0.156434	8.61046	8.61124	9.07306	9.07928	8.71928	8.72737
197.6	0.150225	8.60639	8.61122	9.07689	9.07929	8.72805	8.72734
197.7	0.144011	8.61572	8.6112	9.08359	9.0793	8.72525	8.72732
197.8	0.13779	8.60923	8.61117	9.0765	9.07932	8.72904	8.72729
197.9	0.131564	8.60996	8.61115	9.07297	9.07933	8.72778	8.72727
198	0.125333	8.61021	8.61113	9.07648	9.07934	8.73228	8.72724
198.1	0.119097	8.61208	8.61111	9.07925	9.07936	8.72257	8.72722
198.2	0.112856	8.61327	8.61109	9.07954	9.07937	8.72167	8.7272
198.3	0.106611	8.60754	8.61106	9.07783	9.07938	8.72715	8.72717
198.4	0.100362	8.60941	8.61104	9.07962	9.0794	8.72858	8.72715
198.5	0.0941081	8.6155	8.61102	9.07664	9.07941	8.72996	8.72713
198.6	0.087851	8.61502	8.611	9.07635	9.07942	8.72535	8.72711
198.7	0.0815904	8.60395	8.61097	9.07354	9.07944	8.72547	8.72708
198.8	0.0753266	8.61466	8.61095	9.07049	9.07945	8.72942	8.72706
198.9	0.0690598	8.61145	8.61093	9.08245	9.07946	8.72052	8.72704
199	0.0627903	8.61007	8.61091	9.08135	9.07948	8.72387	8.72702
199.1	0.0565183	8.61764	8.61089	9.07979	9.07949	8.72852	8.727
199.2	0.0502441	8.61254	8.61086	9.0797	9.0795	8.72361	8.72698
199.3	0.0439679	8.60381	8.61084	9.08278	9.07952	8.73827	8.72696
199.4	0.03769	8.61356	8.61082	9.08206	9.07953	8.72273	8.72694
199.5	0.0314106	8.61519	8.6108	9.08221	9.07954	8.72558	8.72693
199.6	0.0251299	8.61	8.61077	9.07756	9.07956	8.73039	8.72691
199.7	0.0188483	8.61478	8.61075	9.07952	9.07957	8.72126	8.72689
[truncated: 2,002 more rows]
